# Supplementary material for: Blue food demand across geographic and temporal scales
Source: Nat Commun. 2021 Sep 15;12:5413. doi: 10.1038/s41467-021-25516-4 (PMC8443621; doi:10.1038/s41467-021-25516-4)
Supplement: Supplementary file 3 — Supplementary Data 1 [file 41467_2021_25516_MOESM3_ESM.xlsx]

## Sheet: readme
Sheet name	Description	Source
fig_1	Apparent consumption of seafood and terrestrial animals and GDP per capita in 2015.	World Bank; FAOSTAT. (2020). Food and agriculture data. ‘Retrieved from: ‘http://www.fao.org/faostat/en/#home
fig_2a	Time series of the consumption of beef, pork, poultry and seafood	FAOSTAT. (2020). Food and agriculture data. ‘Retrieved from: ‘http://www.fao.org/faostat/en/#home
fig_2b	Time series of the consumption of beef, pork, poultry and seafood with data normalized to 1961	FAOSTAT. (2020). Food and agriculture data. ‘Retrieved from: ‘http://www.fao.org/faostat/en/#home
fig_3	Regional per capita consumption of major seafood categories.	FAOSTAT. (2020). Food and agriculture data. ‘Retrieved from: ‘http://www.fao.org/faostat/en/#home
fig_4	Per capita consumption of major seafood categories for countries in the analysis.	FAOSTAT. (2020). Food and agriculture data. ‘Retrieved from: ‘http://www.fao.org/faostat/en/#home
fig_5	Per capita Trade volume (in million tonnes live weight) for major seafood categories for countries in the analysis.	FAO. New Food Balances. (FAO, 2020). Accessed August 10, 2020.
fig_6	Time series of consumption of seafood over time relative to GDP for China, India, Nigeria and Chile, normalized.	FAOSTAT. (2020). Food and agriculture data. ‘Retrieved from: ‘http://www.fao.org/faostat/en/#home
fig_7	Per capita animal source food consumption data for beef, pork, poultry and seafood in China, India, Nigeria and Chile.	FAOSTAT. (2020). Food and agriculture data. ‘Retrieved from: ‘http://www.fao.org/faostat/en/#home
fig_8	Future per capita fish consumption for major species in 10 countries from 2015-2050.	Data from model, see bfa_demand_model_data.xlsx
fig_9	Projected total fish demand for 10 countries from 2015-2050.	Data from model, see bfa_demand_model_data.xlsx
sup_fig_1a	OECD-FAO Meat and Fish Nominal World Prices, 1990-2020	OECD-FAO. OECD-FAO Agricultural Outlook 2016-2025. Accessed January 10, 2021. Available at < https://stats.oecd.org/Index.aspx?datasetcode=HIGH_AGLINK_2016#>.
sup_fig_1b	World Bank nominal prices (USD/tonne) for beef, chicken, sheep, and seafood-shrimp from 1960-2020.	World Bank Group. Commodity Markets: Annual prices. Accessed January 7, 2021. Available at < https://www.worldbank.org/en/research/commodity-markets>
sup_fig_1ab	Plot output using data from fig_si3a and fig_si3b	Data from fig_si3a and fig_si3b

## Sheet: fig_1
country_name	iso_c3	GDP per capita_Constant 2010 US$ 2015	terrestrial animal consumption	fish consumption
Albania	ALB	4524.37	106.004	8.618
Algeria	DZA	4777.43	56.075	5.92796
Angola	AGO	3748.32	63.8052	21.7323
Australia	AUS	55079.9	258.339	33.5606
Austria	AUT	47789.4	246.581	17.4992
Bahamas	BHS	27519.8	202.529	34.4588
Bangladesh	BGD	1002.39	12.1976	22.7888
Barbados	BRB	15836.4	159.706	55.5722
Belarus	BLR	6384.82	203.759	23.7062
Belgium	BEL	45503.4	208.128	33.4304
Belize	BLZ	4300.56	116.764	20.3397
Benin	BEN	1129	36.5203	16.8571
Brazil	BRA	11431.2	193.606	12.2438
Brunei	BRN	32873.5	177.965	31.2631
Cameroon	CMR	1441.78	35.5256	25.337
Canada	CAN	50262	203.656	27.2249
Chile	CHL	14722.4	175.363	21.7939
China	CHN	6500.28	160.304	47.0419
Congo - Brazzaville	COG	411.021	83.8894	33.1523
Côte d’Ivoire	CIV	1463.71	44.2211	26.4964
Denmark	DNK	49422.9	189.962	41.6058
Dominican Republic	DOM	6661.86	113.737	10.7211
Ecuador	ECU	5330.54	134.219	8.46788
Fiji	FJI	4359.22	102.12	52.9265
Finland	FIN	45647.5	156.76	47.1101
France	FRA	41793.5	206.716	48.1403
Gambia	GMB	754.992	17.787	37.0231
Germany	DEU	45321.4	206.697	16.906
Ghana	GHA	1625.91	41.0786	40.8315
Greece	GRC	22615.4	170.536	26.5747
Guyana	GUY	3688.69	76.5391	34.7962
India	IND	1751.66	13.6872	6.16662
Indonesia	IDN	3824.28	35.2089	38.0263
Ireland	IRL	65432.7	173.271	27.5119
Israel	ISR	33071.4	208.279	24.5757
Italy	ITA	33961.4	203.392	36.9848
Jamaica	JAM	4722.05	124.607	34.1857
Japan	JPN	47102.6	134.696	78.2295
Malaysia	MYS	10912.2	128.697	78.7907
Malta	MLT	25898	203.572	45.5931
Mexico	MEX	10037.2	166.118	15.2187
Morocco	MAR	3222.05	85.3075	18.6173
Netherlands	NLD	51871.6	187.653	31.0414
New Zealand	NZL	36792.4	276.129	33.4693
Nigeria	NGA	2563.15	29.3216	21.654
Norway	NOR	90029.4	163.589	57.0856
Peru	PER	6114.23	64.0687	35.4339
Philippines	PHL	2735.19	89.6333	45.8399
Portugal	PRT	22018	216.962	73.0869
Rwanda	RWA	767.603	15.1105	2.19864
Saudi Arabia	SAU	21399.1	121.733	10.0135
Senegal	SEN	1384.52	35.2436	36.1507
South Africa	ZAF	7556.79	135.179	8.17152
South Korea	KOR	26063.7	147.53	90.8892
Spain	ESP	30549.8	217.1	59.5725
Sri Lanka	LKA	3647.39	17.9762	39.7529
St. Vincent & Grenadines	VCT	6580.82	189.262	25.6981
Sudan	SDN	1825.72	52.0371	2.20796
Suriname	SUR	8464.65	98.6064	20.7515
Swaziland	SWZ	4645.88	48.5855	1.98328
Sweden	SWE	56340	176.751	35.5782
Switzerland	CHE	76553.3	174.541	21.5278
Thailand	THA	5741.35	82.5803	42.7276
Trinidad & Tobago	TTO	16840.1	142.216	26.2665
Tunisia	TUN	4308.42	68.2746	18.8469
Turkey	TUR	13853.1	77.8815	10.5927
Ukraine	UKR	2828.89	142.82	19.623
United Arab Emirates	ARE	40247.7	109.25	28.5852
United Kingdom	GBR	42017.1	178.71	22.3221
United States	USA	52116.7	241.559	26.0115
Uruguay	URY	13938.8	161.906	8.61768
Venezuela	VEN	12450.7	169.893	18.3008

## Sheet: fig_2a
year	Beef	Poultry	Pork	Seafood
1961	9.38	2.88	8.02	6.6674
1962	9.7	2.95	8.29	6.8228
1963	9.97	3.03	8.77	7.0374
1964	9.96	3.1	8.77	7.1188
1965	9.98	3.29	9.33	7.3926
1966	10.28	3.42	9.51	7.4666
1967	10.49	3.55	9.73	7.6294
1968	10.77	3.62	9.71	7.8736
1969	10.86	3.8	9.42	7.7996
1970	10.8	4.06	9.54	8.0142
1971	10.52	4.16	10.28	8.0882
1972	10.43	4.37	10.53	8.4138
1973	10.3	4.46	10.43	8.5396
1974	10.77	4.55	10.45	8.6802
1975	11.12	4.58	10.25	8.621
1976	11.48	4.77	10.15	8.658
1977	11.39	4.99	10.09	8.5026
1978	11.25	5.26	10.59	8.547
1979	10.75	5.58	11.44	8.436
1980	10.61	5.76	11.86	8.4878
1981	10.5	5.98	11.72	8.7542
1982	10.33	6.09	11.54	8.7542
1983	10.37	6.15	11.83	8.7912
1984	10.45	6.15	12.02	9.0872
1985	10.45	6.33	12.38	9.2796
1986	10.67	6.65	12.17	9.583
1987	10.51	7.05	12.54	9.9012
1988	10.4	7.28	13.04	9.916
1989	10.33	7.31	13.04	10.0936
1990	10.34	7.65	13.04	10.0196
1991	10.24	7.94	12.99	9.6422
1992	9.91	8.18	13.17	9.5756
1993	9.67	8.52	13.29	9.916
1994	9.7	8.88	13.45	10.4044
1995	9.64	9.39	13.49	11.1444
1996	9.63	9.47	13.38	11.4626
1997	9.65	9.96	13.25	11.4848
1998	9.58	10.21	13.96	11.5366
1999	9.58	10.59	14.03	11.6476
2000	9.57	10.99	14.19	11.766
2001	9.29	11.24	14.03	11.951
2002	9.47	11.58	14.24	11.9954
2003	9.41	11.77	14.61	12.1434
2004	9.42	12.03	14.42	12.432
2005	9.48	12.25	14.51	12.58
2006	9.6	12.54	14.79	12.9204
2007	9.75	13.1	15.04	13.2756
2008	9.62	13.6	15.33	13.468
2009	9.51	13.75	15.42	13.6604
2010	9.53	14.14	15.61	13.8898
2011	9.4	14.54	15.5	14.0082
2012	9.37	14.73	15.89	14.2228
2013	9.32	14.99	16.02	14.0452
2014	9.16	14.62	15.76	14.726
2015	9.01	14.83	15.88	13.616
2016	8.96	15.08	15.68	14.726
2017	9	15.18	15.7	15.022

## Sheet: fig_2b
year	Beef	Poultry	Pork	Seafood
1961	1	1	1	1
1962	1.03	1.02	1.03	1.02
1963	1.06	1.05	1.09	1.06
1964	1.06	1.08	1.09	1.07
1965	1.06	1.14	1.16	1.11
1966	1.1	1.19	1.19	1.12
1967	1.12	1.23	1.21	1.14
1968	1.15	1.26	1.21	1.18
1969	1.16	1.32	1.17	1.17
1970	1.15	1.41	1.19	1.2
1971	1.12	1.44	1.28	1.21
1972	1.11	1.52	1.31	1.26
1973	1.1	1.55	1.3	1.28
1974	1.15	1.58	1.3	1.3
1975	1.19	1.59	1.28	1.29
1976	1.22	1.66	1.27	1.3
1977	1.21	1.73	1.26	1.28
1978	1.2	1.83	1.32	1.28
1979	1.15	1.94	1.43	1.27
1980	1.13	2	1.48	1.27
1981	1.12	2.08	1.46	1.31
1982	1.1	2.11	1.44	1.31
1983	1.11	2.14	1.48	1.32
1984	1.11	2.14	1.5	1.36
1985	1.11	2.2	1.54	1.39
1986	1.14	2.31	1.52	1.44
1987	1.12	2.45	1.56	1.49
1988	1.11	2.53	1.63	1.49
1989	1.1	2.54	1.63	1.51
1990	1.1	2.66	1.63	1.5
1991	1.09	2.76	1.62	1.45
1992	1.06	2.84	1.64	1.44
1993	1.03	2.96	1.66	1.49
1994	1.03	3.08	1.68	1.56
1995	1.03	3.26	1.68	1.67
1996	1.03	3.29	1.67	1.72
1997	1.03	3.46	1.65	1.72
1998	1.02	3.55	1.74	1.73
1999	1.02	3.68	1.75	1.75
2000	1.02	3.82	1.77	1.76
2001	0.99	3.9	1.75	1.79
2002	1.01	4.02	1.78	1.8
2003	1	4.09	1.82	1.82
2004	1	4.18	1.8	1.86
2005	1.01	4.25	1.81	1.89
2006	1.02	4.35	1.84	1.94
2007	1.04	4.55	1.88	1.99
2008	1.03	4.72	1.91	2.02
2009	1.01	4.77	1.92	2.05
2010	1.02	4.91	1.95	2.08
2011	1	5.05	1.93	2.1
2012	1	5.11	1.98	2.13
2013	0.99	5.2	2	2.11
2014	0.98	5.08	1.97	2.21
2015	0.96	5.15	1.98	2.04
2016	0.96	5.24	1.96	2.21
2017	0.96	5.27	1.96	2.25

## Sheet: fig_3
region	Cephalopods	Crustaceans	Demersal_fish	Freshwater_fish	Marine_fish_,Other	Bivalves	Pelagic_fish
Asia	0.49	0.8177	2.0184	8.9784	1.2267	0.6205	2.262
Africa	0.028	0.0629	1.4268	3.4104	0.7656	0.0051	3.6366
South America	0.168	0.2516	1.827	2.697	0.4437	0.0646	2.2881
Europe	0.483	0.6179	6.2292	3.4017	0.3567	0.3757	4.2891
North America	0.161	2.1571	3.9498	4.698	0.0261	0.4998	2.5578
Oceania	0.728	1.3431	6.0465	3.0624	2.0184	0.3876	5.8899

## Sheet: fig_4
country	year	Cephalopods	Crustaceans	Demersal_fish	Freshwater_fish	Marine_fish_,Other	Bivalves	Pelagic_fish
China	1975	0.062703	0.1976	0.8613	1.0179	1.6704	0.1037	0.2697
China	1985	0.111472	0.304	0.8265	2.3577	1.0875	0.1853	0.2523
China	1995	0.215977	0.6574	1.9314	6.8121	2.3055	0.7225	0.4437
China	2005	0.543426	0.9918	2.9319	10.1181	0.7134	1.122	0.9831
China	2015	0.725315	1.74639	3.04457	15.6092	1.09776	1.74446	0.602875
India	1975	0.006967	0.114	0.7047	1.1049	0.2349	0	0.4959
India	1985	0.013934	0.095	0.6003	1.2354	0.2088	0	0.522
India	1995	0.034835	0.1254	0.5742	2.0097	0.2784	0	0.4611
India	2005	0	0.1216	0.5655	2.7492	0.4698	0	0.3306
India	2015	0	0.1634	0.4611	3.9324	0.1131	0.0136	0.6264
Ghana	1975	0.041802	0.0152	5.046	4.2195	6.4554	0	13.398
Ghana	1985	0.104505	0.019	2.7405	3.5061	0.8352	0	11.8668
Ghana	1995	0.111472	0.0532	1.6008	3.2973	1.392	0	12.528
Ghana	2005	0.062703	0.0722	1.5225	3.3147	0.3828	0	18.6963
Ghana	2015	0.076637	0.0114	1.7574	4.6545	0.3132	0	14.6421
Nigeria	1975	0	0	3.6105	1.5486	0.2697	0	1.218
Nigeria	1985	0	0.0076	2.3316	0.9135	0.4611	0	1.5921
Nigeria	1995	0	0.0532	1.8357	1.0701	0.4002	0	2.088
Nigeria	2005	0	0.0722	2.7579	1.9053	0.1914	0.0034	4.6806
Nigeria	2015	0	0.057	2.4708	3.1581	0.5133	0.0051	3.4626
United States	1975	0.027868	0.8512	3.4452	0.8265	0.2784	0.5848	2.7579
United States	1985	0.055736	1.1248	4.6545	1.4181	0.1566	0.9299	2.9406
United States	1995	0.215977	1.2198	8.3694	2.2098	0.1044	0.5746	2.4099
United States	2005	0.229911	2.2914	5.8899	3.5496	0.0174	0.5967	2.2446
United States	2015	0.174175	2.2686	3.9933	4.7067	0.0174	0.4998	2.3925
Mexico	1975	0.034835	0.1976	0.8352	0.1914	0.0087	0.1088	1.827
Mexico	1985	0.076637	0.2622	1.0179	1.0266	2.3055	0.1377	2.5056
Mexico	1995	0.334416	0.2926	1.2615	1.1484	2.6883	0.0714	1.8531
Mexico	2005	0.376218	0.5928	1.1571	1.1571	1.4616	0.1139	3.4626
Mexico	2015	0.236878	0.855	1.4181	3.5931	4.6893	0.1479	4.6893
Peru	1975	0.020901	0.0684	4.8372	0.4002	0.8178	0.1921	5.7594
Peru	1985	0.076637	0.057	4.6371	1.2702	1.0353	0.2499	6.5598
Peru	1995	0.668832	0.2052	4.2195	1.8705	0.4176	0.1479	11.1273
Peru	2005	1.23316	0.1596	1.3224	1.4529	1.5747	0.2805	8.4303
Peru	2015	0.578261	0.5168	1.4964	2.4534	2.5752	0.2652	12.0234
Brazil	1975	0.006967	0.2356	2.8188	1.3224	0.9309	0.0034	1.4007
Brazil	1985	0.006967	0.2546	1.9488	1.2354	1.0179	0.0085	0.9309
Brazil	1995	0.013934	0.1482	2.2272	1.2528	0.6003	0.0102	0.8091
Brazil	2005	0.006967	0.1634	1.653	2.0358	0.4524	0.0221	0.609
Brazil	2015	0.034835	0.2318	2.4534	3.8454	0.3132	0.0306	0.5046
Spain	1975	2.36878	0.6118	11.2926	0.348	2.697	0.9078	6.4641
Spain	1985	1.49791	0.6156	10.0746	0.5655	3.8628	1.6881	3.2538
Spain	1995	1.69995	1.558	11.7189	1.3224	2.6187	1.1033	9.6048
Spain	2005	3.22572	1.71	10.9359	2.4708	0.4089	0.9435	8.9175
Spain	2015	1.85322	1.3186	11.8146	3.3495	1.2006	1.4756	8.6739
France	1975	0.181142	0.5624	7.569	0.6612	0.5742	0.8262	4.8198
France	1985	0.20901	0.9576	8.5695	1.0179	0.348	1.0081	5.307
France	1995	0.438921	1.3452	9.0306	2.6274	0.5829	1.1356	5.1765
France	2005	0.299581	1.4554	9.0045	3.306	0.1044	1.3481	6.7164
France	2015	0.355317	1.3452	10.1529	3.3669	0.1392	0.9486	6.264

## Sheet: fig_5
country_name	Import	Export	category
China	3970046	7995396	All fish trade
India	42787	1084313	All fish trade
Nigeria	686782	6659	All fish trade
Ghana	406012	43060	All fish trade
Brazil	642405	48092	All fish trade
Peru	152454	446474	All fish trade
France	1894412	372763	All fish trade
Spain	2135873	1281623	All fish trade
US	5210866	1921633	All fish trade
Mexico	520237	163795	All fish trade
China	6151.72	1555.17	Pelagic fish trade
India	128.7	259.52	Pelagic fish trade
Nigeria	659.5	0	Pelagic fish trade
Ghana	387.18	59.65	Pelagic fish trade
Brazil	126.99	58.7	Pelagic fish trade
Peru	139	2828.51	Pelagic fish trade
France	530.56	209.61	Pelagic fish trade
Spain	739.35	710.48	Pelagic fish trade
US	774.11	576.4	Pelagic fish trade
Mexico	142.3	224.8	Pelagic fish trade
China	482.15	1146.16	Freshwater fish trade
India	13.49	40.64	Freshwater fish trade
Nigeria	2.12	0	Freshwater fish trade
Ghana	1.86	0.02	Freshwater fish trade
Brazil	187.94	2.6	Freshwater fish trade
Peru	13.41	9.83	Freshwater fish trade
France	269.73	53.34	Freshwater fish trade
Spain	178.82	36.7	Freshwater fish trade
US	1505.99	302.13	Freshwater fish trade
Mexico	318.06	7.93	Freshwater fish trade
China	486.12	826.89	Crustacean trade
India	1.72	479.53	Crustacean trade
Nigeria	0.12	6.66	Crustacean trade
Ghana	0.08	0.26	Crustacean trade
Brazil	2.97	3.55	Crustacean trade
Peru	3.75	23.15	Crustacean trade
France	262.92	34.11	Crustacean trade
Spain	212.15	66.01	Crustacean trade
US	1687.07	141.21	Crustacean trade
Mexico	40.79	36.17	Crustacean trade
China	1216.03	1557.12	Bivalves trade
India	0.25	20.01	Bivalves trade
Nigeria	0.04	0	Bivalves trade
Ghana	0.01	0	Bivalves trade
Brazil	5.07	0	Bivalves trade
Peru	0.47	5.74	Bivalves trade
France	230.47	42.98	Bivalves trade
Spain	279.22	129.88	Bivalves trade
US	473.19	84.2	Bivalves trade
Mexico	15.71	7	Bivalves trade
China	227.94	647.15	Cephalopods trade
India	0.17	170.26	Cephalopods trade
Nigeria	0	0	Cephalopods trade
Ghana	0.02	0.15	Cephalopods trade
Brazil	8.21	0.02	Cephalopods trade
Peru	0.95	270.43	Cephalopods trade
France	42.91	19.83	Cephalopods trade
Spain	240.81	158.48	Cephalopods trade
US	99.77	60.51	Cephalopods trade
Mexico	14.2	10.99	Cephalopods trade
China	570.94	1835.69	Other marine fish trade
India	12.3	9.57	Other marine fish trade
Nigeria	9.54	0	Other marine fish trade
Ghana	7.91	2.46	Other marine fish trade
Brazil	45.12	8.95	Other marine fish trade
Peru	6.84	0.1	Other marine fish trade
France	18.24	9.74	Other marine fish trade
Spain	82.72	39.08	Other marine fish trade
US	0	0	Other marine fish trade
Mexico	18.61	31.56	Other marine fish trade
China	1588.61	1269.07	Demersal fish trade
India	0.2	244.8	Demersal fish trade
Nigeria	83.81	0	Demersal fish trade
Ghana	10.22	8.72	Demersal fish trade
Brazil	285.81	17.74	Demersal fish trade
Peru	6.75	54.52	Demersal fish trade
France	673.32	76.96	Demersal fish trade
Spain	594.23	290.86	Demersal fish trade
US	820.73	1267.5	Demersal fish trade
Mexico	10.75	8.45	Demersal fish trade

## Sheet: fig_6
country	year	gdp_percap_normalized	consumption_percap_normalized
Nigeria	1995	0	0
Nigeria	1996	2	9
Nigeria	1997	2	5
Nigeria	1998	2	16
Nigeria	1999	0	12
Nigeria	2000	3	3
Nigeria	2001	7	30
Nigeria	2002	21	24
Nigeria	2003	27	28
Nigeria	2004	36	37
Nigeria	2005	42	45
Nigeria	2006	47	81
Nigeria	2007	53	100
Nigeria	2008	60	92
Nigeria	2009	68	73
Nigeria	2010	78	82
Nigeria	2011	82	100
Nigeria	2012	85	96
Nigeria	2013	93	91
Nigeria	2014	100	56
Nigeria	2015	100	45
China	1995	0	0
China	1996	2	10
China	1997	4	11
China	1998	6	15
China	1999	8	17
China	2000	10	22
China	2001	13	19
China	2002	16	26
China	2003	20	28
China	2004	24	34
China	2005	29	37
China	2006	35	42
China	2007	43	48
China	2008	49	55
China	2009	55	63
China	2010	63	69
China	2011	71	73
China	2012	78	84
China	2013	85	82
China	2014	92	91
China	2015	100	100
India	1995	0	0
India	1996	3	14
India	1997	5	17
India	1998	8	16
India	1999	13	22
India	2000	14	12
India	2001	16	28
India	2002	18	22
India	2003	23	25
India	2004	28	27
India	2005	34	39
India	2006	40	46
India	2007	46	44
India	2008	48	81
India	2009	55	63
India	2010	63	68
India	2011	68	44
India	2012	74	41
India	2013	81	38
India	2014	90	90
India	2015	100	100
Chile	1995	0	97
Chile	1996	6	100
Chile	1997	14	65
Chile	1998	18	30
Chile	1999	16	23
Chile	2000	21	2
Chile	2001	24	13
Chile	2002	27	20
Chile	2003	31	64
Chile	2004	41	90
Chile	2005	48	73
Chile	2006	57	68
Chile	2007	63	66
Chile	2008	68	73
Chile	2009	63	54
Chile	2010	72	39
Chile	2011	81	47
Chile	2012	90	25
Chile	2013	96	21
Chile	2014	98	24
Chile	2015	100	0

## Sheet: fig_7
country	year	Beef	Poultry	Pork	Seafood
Chile	1975	20.67	4.2	2.88	8.9392
Chile	1995	22.22	21.11	11.84	12.1138
Chile	2015	21.87	35.72	23.14	8.4656
Nigeria	1975	2.96	1.29	0.5	5.6536
Nigeria	1995	2.46	1.56	1.26	4.6916
Nigeria	2015	2.02	1.08	1.4	8.3102
India	1975	2.34	0.16	0.34	2.3902
India	1995	2.14	0.67	0.47	3.108
India	2015	0.79	2.1	0.23	4.7508
China	1975	0.25	1.14	8.06	3.5594
China	1995	2.21	6.43	23.65	14.9924
China	2015	5.24	12.27	38.92	27.7426

## Sheet: fig_8
country	year	Cephalopods	Crustaceans	Demersal_fish	Freshwater_fish	Marine_fish_,Other	Bivalves	Pelagic_fish
Spain	2015	1.85322	1.3186	11.8146	3.3495	1.2006	1.4756	8.6739
Spain	2030	2.33585	1.61333	13.3124	3.68991	1.36484	1.80467	9.76384
Spain	2050	2.79869	1.90377	15.1057	4.15121	1.54869	2.12973	11.0791
France	2015	0.355949	1.34074	10.1263	3.36047	0.142106	0.946532	6.25658
France	2030	0.892277	2.33429	16.5225	3.66691	0.247413	2.43349	10.893
France	2050	0.940976	2.4179	17.06	3.68018	0.256275	2.56952	11.2832
China	2015	0.725315	1.74639	3.04457	15.6092	1.09776	1.74446	0.602875
China	2030	1.49405	3.44574	4.11168	22.4685	1.50365	3.49307	0.807942
China	2050	1.49405	3.44574	4.11168	22.4685	1.50365	3.49307	0.807942
India	2015	0.00106354	0.163874	0.464167	3.92982	0.112888	0.0141434	0.62553
India	2030	0.00210616	0.376104	0.670875	6.19348	0.16316	0.0252207	0.904098
India	2050	0.00329965	0.619323	0.946037	8.9888	0.230081	0.0381456	1.27492
Ghana	2015	0.0750506	0.0136449	1.74942	4.65471	0.312397	0	14.6514
Ghana	2030	0.0978755	0.0184697	2.12338	5.4209	0.379176	0	17.7833
Ghana	2050	0.125405	0.0240641	2.63459	6.60321	0.470462	0	22.0647
Nigeria	2015	0	0.0587399	2.46873	3.16036	0.513919	0.00563108	3.46775
Nigeria	2030	0	0.0548041	2.37191	3.05628	0.493763	0.00530335	3.33175
Nigeria	2050	0	0.0708939	2.93691	3.74701	0.611379	0.00676588	4.12538
Peru	2015	0.575272	0.518294	1.49298	2.45547	2.57311	0.264897	12.0255
Peru	2030	1.25737	1.08076	2.17372	3.29486	3.74632	0.522247	17.5086
Peru	2050	1.80199	1.52518	2.72898	4.01748	4.7033	0.723608	21.9811
Brazil	2015	0.0340732	0.230447	2.45506	3.8464	0.310605	0.0315936	0.506329
Brazil	2030	0.0763825	0.523398	3.8412	5.97385	0.485975	0.0655531	0.792205
Brazil	2050	0.141189	0.972559	6.15242	9.54036	0.778383	0.117476	1.26887
United States	2015	0.171657	2.27193	3.99679	4.70769	0.0135668	0.499446	2.3959
United States	2030	0.197107	2.61627	4.28604	5.03664	0.0145487	0.570672	2.5693
United States	2050	0.231514	3.07877	4.81755	5.65289	0.0163528	0.668134	2.88791
Mexico	2015	0.234409	0.857554	1.41361	3.59114	0.235602	0.147877	4.69061
Mexico	2030	0.571725	1.95076	2.13121	5.23761	0.355201	0.312849	7.07173
Mexico	2050	1.03788	3.44335	3.19236	7.74321	0.532059	0.536367	10.5928

[truncated: 4 more sheets: fig_9, sup_fig_1a, sup_fig_1b, sup_fig_1ab]
