# Supplementary material for: Blue food demand across geographic and temporal scales
Source: Nat Commun. 2021 Sep 15;12:5413. doi: 10.1038/s41467-021-25516-4 (PMC8443621; doi:10.1038/s41467-021-25516-4)
Supplement: Supplementary file 4 — Supplementary Data 2 [file 41467_2021_25516_MOESM4_ESM.xlsx]

## Sheet: readme
Sheet Name	Source	Notes
OUT - Projections	Original work
IN - Live to Edible Consumption	FAO (1989), Edwards et al (2019), and FAO State of the World Fisheries and Aquaculture (2020)	Live to edible weight conversions
IN - Income E, Species to .4	Orignal work	Income elasticities from "IN-Income Elasticity, Species" trending to 0.4
IN - FAO Consumption, Species	FAO New Food Balance Sheets (2020)
IN - Income Ealsticity, Species	Cai and Leung (2017), Muhammad et al. (2011)
IN - GDP PPP percap decimal	IMF (October 2019), IMF (April 2020), PwC Global Economic Watch, and author estimates
IN - Pop Change decimal	World Bank Group (2020)	Decimals based on total population estimates
IN - Pop Total to 2050	World Bank Group (2020)	Used to calculate per capita

## Sheet: OUT - Predictions
Country	Item	2015	2016	2017	2018	2019	2020	2021	2022	2023	2024	2025	2026	2027	2028	2029	2030	2031	2032	2033	2034	2035	2036	2037	2038	2039	2040	2041	2042	2043	2044	2045	2046	2047	2048	2049	2050		edible weight ->	2015 Edible Weight	2050 Edible Weight	2015	2016	2017	2018	2019	2020	2021	2022
China	Freshwater Fish	24601.8	25732.1	26931.5	28137.4	29250.1	29511	31204.3	32312	33420.1	34527	35617	36714.5	37818.6	38928.4	40042.5	41159.1	41817.2	42462.4	43094.3	43713	44318.8	44912.1	45492.9	46060.9	46615.3	47154.9	47678.8	48185.8	48674.9	49144.5	49593.2	50019.9	49836.6	49628.2	49408.5	49171	49171		21403.6	42778.8	21403.6	22386.9	23430.4	24479.5	25447.6	25674.6	27147.7	28111.4
China	Demersal Fish	4798.6	4980.31	5172.61	5364.53	5540.7	5584.69	5851.45	6026.12	6200.54	6374.54	6545.78	6718.13	6891.58	7066.03	7241.35	7417.35	7521.24	7623.38	7723.74	7822.39	7919.45	8015.02	8109.16	8201.84	8292.98	8382.43	8470.03	8555.64	8639.09	8720.16	8798.63	8874.33	8840.65	8803.69	8764.72	8722.58	8722.58		4858.68	7588.65	4174.78	4332.87	4500.17	4667.14	4820.4	4858.68	5090.76	5242.72
China	Pelagic Fish	950.2	986.182	1024.26	1062.26	1097.15	1105.86	1158.68	1193.27	1227.81	1262.26	1296.17	1330.3	1364.64	1399.19	1433.9	1468.75	1489.33	1509.55	1529.42	1548.96	1568.18	1587.1	1605.74	1624.1	1642.14	1659.86	1677.2	1694.15	1710.68	1726.73	1742.27	1757.26	1750.59	1743.27	1735.56	1727.21	1727.21		826.674	1502.67	826.674	857.979	891.106	924.168	954.518	962.098	1008.05	1038.14
China	Marine Fish, Other	1730.2	1795.72	1865.05	1934.25	1997.77	2013.64	2109.82	2172.8	2235.69	2298.43	2360.17	2422.31	2484.85	2547.75	2610.96	2674.42	2711.88	2748.71	2784.9	2820.47	2855.46	2889.92	2923.87	2957.28	2990.15	3022.4	3053.99	3084.85	3114.94	3144.17	3172.47	3199.76	3187.62	3174.29	3160.24	3145.05	3145.05		1505.27	2736.19	1505.27	1562.28	1622.6	1682.8	1738.06	1751.86	1835.54	1890.34
China	Crustaceans	6301.81	6847.57	7442.7	8063.62	8654.92	8774.77	9703.15	10323.6	10955.9	11598	12239.1	12892.6	13556.7	14229.8	14909.9	15594.7	15999.7	16395.5	16781.3	17156.1	17519.3	17870.3	18208.3	18532.4	18841.6	19134.8	19410.9	19668.9	19907.7	20126.2	20323.3	20498.1	20436.6	20351.2	20261.1	20163.7	20163.7		2394.69	7662.2	2394.69	2602.08	2828.23	3064.18	3288.87	3334.41	3687.2	3922.97
China	Cephalopods	1427.54	1558.5	1701.88	1852.16	1995.88	2024.76	2251.36	2403.41	2558.78	2716.97	2875.3	3037.01	3201.68	3368.86	3538.01	3708.56	3809.54	3908.28	4004.5	4097.98	4188.53	4275.95	4360.05	4440.58	4517.28	4589.85	4658.01	4721.47	4779.97	4833.23	4880.97	4922.97	4908.61	4888.08	4866.45	4843.05	4843.05		994.567	3374.15	994.567	1085.81	1185.7	1290.4	1390.53	1410.65	1568.52	1674.45
China	Molluscs, Other	14070.8	15314.4	16672.3	18091.4	19444.7	19718.1	21846	23270.1	24722.6	26199	27674.5	29179.3	30709.8	32261.8	33830.6	35411	36346.1	37260.2	38150.9	39016.3	39854.8	40664.8	41444.6	42191.9	42904.4	43579.6	44214.7	44807.4	45355.3	45855.7	46306.1	46704.5	46565.7	46371	46165.7	45943.8	45943.8		2392.04	7810.45	2392.04	2603.44	2834.29	3075.53	3305.59	3352.08	3713.82	3955.91
Ghana	Freshwater Fish	149	153.273	161.145	167.929	174.844	178.163	185.52	191.181	197.257	203.58	208.78	214.043	219.373	224.764	230.218	235.734	243.195	250.802	258.564	266.474	274.541	282.753	291.124	299.643	308.316	317.146	326.118	335.248	344.523	353.942	363.507	373.201	378.645	384.049	389.43	394.796	394.796		129.63	343.473	129.63	133.348	140.196	146.098	152.114	155.002	161.402	166.328
Ghana	Demersal Fish	56	57.714	61.2022	64.1512	67.1601	68.3859	71.5907	73.9603	76.5239	79.201	81.3291	83.4814	85.6602	87.8627	90.0887	92.3379	95.478	98.6745	101.929	105.24	108.607	112.026	115.501	119.026	122.602	126.228	129.898	133.616	137.376	141.175	145.012	148.879	151.074	153.23	155.377	157.518	157.518		59.4957	137.041	48.72	50.2111	53.2459	55.8115	58.4293	59.4957	62.2839	64.3454
Ghana	Pelagic Fish	469	483.354	512.568	537.266	562.466	572.732	599.573	619.417	640.888	663.308	681.131	699.157	717.404	735.85	754.492	773.33	799.628	826.399	853.659	881.383	909.587	938.222	967.324	996.842	1026.79	1057.16	1087.9	1119.04	1150.52	1182.34	1214.47	1246.86	1265.24	1283.3	1301.28	1319.21	1319.21		408.03	1147.72	408.03	420.518	445.935	467.422	489.345	498.277	521.628	538.893
Ghana	Marine Fish, Other	10	10.3061	10.929	11.4556	11.9929	12.2118	12.7841	13.2072	13.665	14.143	14.523	14.9074	15.2965	15.6898	16.0873	16.4889	17.0496	17.6204	18.2017	18.7928	19.3942	20.0047	20.6252	21.2546	21.8932	22.5408	23.1961	23.8601	24.5314	25.2098	25.8949	26.5856	26.9775	27.3625	27.7459	28.1282	28.1282		8.7	24.4716	8.7	8.96628	9.5082	9.96635	10.4338	10.6242	11.1221	11.4903
Ghana	Crustaceans	1	1.03573	1.12337	1.19569	1.26997	1.29067	1.37031	1.42507	1.48541	1.54894	1.59602	1.64361	1.69174	1.74034	1.78938	1.83885	1.91292	1.98815	2.06453	2.14193	2.22031	2.29947	2.37944	2.45999	2.54108	2.6226	2.70432	2.78624	2.86811	2.94982	3.03122	3.11206	3.15924	3.20433	3.24923	3.294	3.294		0.38	1.25172	0.38	0.393578	0.42688	0.45436	0.482589	0.490456	0.520717	0.541527
Ghana	Cephalopods	3	3.10192	3.33868	3.53507	3.73624	3.79965	4.01476	4.16575	4.33116	4.50484	4.63631	4.76923	4.90368	5.03948	5.17659	5.31494	5.51759	5.72352	5.93275	6.14497	6.36015	6.57782	6.79809	7.02045	7.24484	7.47105	7.6985	7.9273	8.15684	8.38687	8.61712	8.84694	8.97978	9.10794	9.23556	9.36282	9.36282		2.0901	6.52308	2.0901	2.16111	2.32606	2.46288	2.60304	2.64722	2.79708	2.90228
Ghana	Molluscs, Other	0	0	0	0	0	0	0	0	0	0	0	0	0	0	0	0	0	0	0	0	0	0	0	0	0	0	0	0	0	0	0	0	0	0	0	0	0		0	0	0	0	0	0	0	0	0	0
India	Freshwater Fish	5918	6219.46	6488.96	6732.43	6910.52	7000.41	7301.86	7612.41	7931.74	8255.08	8634.62	9025.7	9428.32	9842.39	10267.8	10704.3	11060.1	11421.1	11786.7	12156.5	12530	12906.6	13286.2	13668.4	14052.9	14439.5	14827.6	15217.1	15607.7	15999.3	16391.6	16784.5	16831.6	16869.8	16904.6	16935.9	16935.9		5148.66	14734.2	5148.66	5410.93	5645.4	5857.21	6012.15	6090.35	6352.62	6622.8
India	Demersal Fish	699	727.934	753.935	777.575	795.343	805.163	834.204	864.074	894.751	925.808	962.031	999.329	1037.72	1077.2	1117.79	1159.49	1193.77	1228.63	1264.05	1300	1336.43	1373.34	1410.7	1448.53	1486.79	1525.51	1564.65	1604.22	1644.23	1684.67	1725.58	1766.94	1771.47	1775.49	1779.14	1782.44	1782.44		700.491	1550.72	608.13	633.303	655.923	676.49	691.949	700.491	725.757	751.744
India	Pelagic Fish	942	980.993	1016.03	1047.89	1071.84	1085.07	1124.21	1164.46	1205.8	1247.66	1296.47	1346.73	1398.47	1451.68	1506.38	1562.57	1608.77	1655.75	1703.49	1751.93	1801.03	1850.76	1901.12	1952.09	2003.66	2055.84	2108.59	2161.92	2215.82	2270.33	2325.46	2381.19	2387.3	2392.72	2397.64	2402.08	2402.08		819.54	2089.81	819.54	853.464	883.948	911.665	932.497	944.01	978.059	1013.08
India	Marine Fish, Other	170	177.037	183.36	189.11	193.431	195.819	202.882	210.147	217.607	225.161	233.97	243.041	252.377	261.98	271.852	281.993	290.33	298.809	307.424	316.165	325.026	334.002	343.09	352.288	361.595	371.011	380.531	390.155	399.883	409.72	419.668	429.727	430.829	431.807	432.695	433.497	433.497		147.9	377.143	147.9	154.022	159.524	164.526	168.285	170.363	176.507	182.828
India	Crustaceans	565	617.599	665.126	708.185	738.186	749.943	805.396	863.566	924.373	986.772	1061.99	1140.68	1222.77	1308.15	1396.69	1488.23	1561.85	1636.49	1711.89	1787.81	1863.99	1940.17	2016.1	2091.51	2166.15	2239.76	2312.05	2382.76	2451.63	2518.42	2582.9	2644.81	2655.08	2661.11	2666.58	2671.53	2671.53		214.7	1015.18	214.7	234.688	252.748	269.11	280.511	284.978	306.051	328.155
India	Cephalopods	2	2.15283	2.28985	2.41343	2.50048	2.53741	2.69403	2.85695	3.02594	3.19818	3.40369	3.61709	3.83823	4.06689	4.30279	4.54558	4.74127	4.9394	5.13951	5.34105	5.5435	5.74635	5.94912	6.15132	6.35245	6.55203	6.74953	6.94441	7.13624	7.32457	7.50897	7.68895	7.71553	7.73305	7.74897	7.76333	7.76333		1.3934	5.40871	1.3934	1.49987	1.59534	1.68144	1.74208	1.76782	1.87693	1.99044
India	Molluscs, Other	109	116.049	122.347	128.022	132.072	133.915	141.029	148.39	155.99	163.707	172.846	182.296	192.051	202.106	212.451	223.076	231.67	240.373	249.169	258.039	266.965	275.93	284.918	293.916	302.907	311.878	320.809	329.687	338.496	347.226	355.863	364.393	365.543	366.373	367.127	367.808	367.808		18.53	62.5273	18.53	19.7282	20.7991	21.7638	22.4522	22.7656	23.9748	25.2263
Nigeria	Freshwater Fish	658	660.255	671.184	686.277	702.694	698.794	715.948	734.796	753.593	772.926	796.695	821.016	845.888	871.315	897.294	923.83	958.773	994.713	1031.65	1069.59	1108.54	1148.5	1189.46	1231.42	1274.38	1318.32	1363.23	1409.11	1455.93	1503.67	1552.3	1601.81	1633.41	1664.94	1696.6	1728.43	1728.43		572.46	1503.73	572.46	574.422	583.93	597.061	611.344	607.951	622.875	639.273
Nigeria	Demersal Fish	514	513.9	521.635	533.078	545.672	540.248	553.439	568.085	582.654	597.655	616.462	635.7	655.369	675.471	696.002	716.963	744.995	773.806	803.394	833.761	864.899	896.807	929.475	962.897	997.056	1031.94	1067.53	1103.82	1140.78	1178.38	1216.59	1255.39	1280.27	1304.97	1329.8	1354.74	1354.74		470.016	1178.62	447.18	447.093	453.823	463.778	474.734	470.016	481.492	494.234
Nigeria	Pelagic Fish	722	721.86	732.725	748.798	766.488	758.87	777.399	797.971	818.436	839.508	865.925	892.949	920.577	948.813	977.652	1007.1	1046.47	1086.94	1128.5	1171.16	1214.9	1259.72	1305.61	1352.55	1400.53	1449.53	1499.53	1550.51	1602.42	1655.24	1708.91	1763.41	1798.35	1833.06	1867.92	1902.96	1902.96		628.14	1655.58	628.14	628.018	637.471	651.454	666.845	660.217	676.337	694.235
Nigeria	Marine Fish, Other	107	106.979	108.589	110.971	113.593	112.464	115.21	118.259	121.292	124.415	128.33	132.334	136.429	140.614	144.888	149.251	155.086	161.084	167.244	173.565	180.047	186.689	193.49	200.448	207.558	214.82	222.23	229.784	237.478	245.305	253.26	261.336	266.515	271.658	276.825	282.018	282.018		93.09	245.356	93.09	93.0719	94.4728	96.5451	98.8261	97.8438	100.233	102.885
Nigeria	Crustaceans	28	27.5455	27.7768	28.3184	28.9502	28.0997	28.7693	29.548	30.3142	31.1073	32.1847	33.2861	34.4113	35.5602	36.7321	37.9269	39.6237	41.3646	43.1484	44.9739	46.8394	48.7434	50.6838	52.6585	54.6649	56.7006	58.7626	60.8483	62.9542	65.0763	67.211	69.3543	70.7547	72.1201	73.4919	74.8705	74.8705		10.64	28.4508	10.64	10.4673	10.5552	10.761	11.0011	10.6779	10.9323	11.2282
Nigeria	Cephalopods	0	0	0	0	0	0	0	0	0	0	0	0	0	0	0	0	0	0	0	0	0	0	0	0	0	0	0	0	0	0	0	0	0	0	0	0	0		0	0	0	0	0	0	0	0	0	0
Nigeria	Molluscs, Other	6	5.93313	5.99549	6.11701	6.25604	6.11083	6.25759	6.42577	6.59181	6.7634	6.99085	7.22341	7.46103	7.70369	7.95132	8.20387	8.55622	8.91787	9.28862	9.6683	10.0567	10.4535	10.8584	11.2711	11.6912	12.1182	12.5517	12.9912	13.4362	13.8859	14.3397	14.797	15.094	15.3853	15.678	15.9721	15.9721		1.02	2.71525	1.02	1.00863	1.01923	1.03989	1.06353	1.03884	1.06379	1.09238
Spain	Freshwater Fish	179	181.78	184.711	187.517	190.324	182.8	185.952	186.844	187.672	188.441	189.876	191.304	192.71	194.1	195.463	196.803	197.908	198.992	200.058	201.106	202.135	203.137	204.116	205.07	205.985	206.87	207.715	208.52	209.277	209.988	210.645	211.253	210.347	209.383	208.376	207.289	207.289		155.73	180.341	155.73	158.148	160.699	163.139	165.582	159.036	161.778	162.554
Spain	Demersal Fish	634	646.206	658.82	670.53	681.972	648.95	662.648	666.624	670.347	673.815	680.094	686.309	692.413	698.415	704.283	710.026	714.771	719.397	723.917	728.328	732.628	736.782	740.803	744.687	748.383	751.918	755.258	758.397	761.315	764.008	766.454	768.666	765.424	761.917	758.253	754.294	754.294		564.586	656.236	551.58	562.199	573.174	583.361	593.315	564.586	576.504	579.963
Spain	Pelagic Fish	465	473.952	483.204	491.792	500.184	475.965	486.012	488.928	491.658	494.202	498.807	503.366	507.842	512.245	516.548	520.76	524.24	527.633	530.948	534.184	537.338	540.385	543.333	546.182	548.893	551.486	553.935	556.237	558.378	560.353	562.147	563.77	561.391	558.819	556.132	553.229	553.229		404.55	481.309	404.55	412.339	420.388	427.859	435.16	414.089	422.83	425.367
Spain	Marine Fish, Other	65	66.2514	67.5447	68.7452	69.9182	66.5327	67.9371	68.3448	68.7264	69.082	69.7257	70.3629	70.9887	71.6041	72.2057	72.7945	73.2809	73.7552	74.2186	74.6709	75.1117	75.5376	75.9498	76.3481	76.7269	77.0894	77.4318	77.7536	78.0528	78.3289	78.5797	78.8065	78.4741	78.1145	77.7389	77.333	77.333		56.55	67.2797	56.55	57.6387	58.7638	59.8083	60.8289	57.8834	59.1053	59.46
Spain	Crustaceans	162	167.879	173.765	178.909	183.674	167.31	173.803	175.803	177.71	179.505	182.576	185.599	188.558	191.452	194.267	197.004	199.284	201.484	203.604	205.642	207.594	209.448	211.205	212.863	214.405	215.837	217.148	218.333	219.387	220.306	221.083	221.721	220.858	219.846	218.789	217.646	217.646		61.56	82.7056	61.56	63.7941	66.0307	67.9854	69.7961	63.5777	66.0452	66.8051
Spain	Cephalopods	124	129.324	134.641	139.248	143.476	128.418	134.288	136.122	137.878	139.535	142.346	145.115	147.827	150.481	153.063	155.574	157.671	159.692	161.637	163.501	165.281	166.967	168.56	170.054	171.437	172.713	173.871	174.909	175.82	176.601	177.246	177.758	177.088	176.277	175.429	174.513	174.513		86.3908	121.583	86.3908	90.0999	93.8046	97.014	99.9598	89.469	93.5587	94.8361
Spain	Molluscs, Other	405	419.712	434.44	447.311	459.233	418.281	434.529	439.534	444.307	448.798	456.484	464.049	471.454	478.695	485.741	492.59	498.296	503.801	509.107	514.206	519.09	523.729	528.127	532.276	536.134	539.717	542.995	545.961	548.597	550.895	552.839	554.434	552.276	549.746	547.102	544.246	544.246		68.85	92.5218	68.85	71.351	73.8548	76.0428	78.0696	71.1077	73.8699	74.7207
United States	Freshwater Fish	1735	1755.08	1780.48	1809.68	1833.82	1789.61	1834.01	1852.85	1871.84	1891.18	1911.94	1932.78	1953.63	1974.49	1995.34	2016.21	2041.51	2066.85	2092.17	2117.39	2142.48	2167.41	2192.2	2216.86	2241.39	2265.81	2290.14	2314.39	2338.58	2362.74	2386.9	2411.11	2418.85	2426.46	2434.08	2441.5	2441.5		1509.45	2124.11	1509.45	1526.92	1549.02	1574.42	1595.43	1556.96	1595.59	1611.98
United States	Demersal Fish	1473	1490.34	1512.44	1537.96	1559.02	1519.58	1558.4	1574.68	1591.08	1607.79	1625.74	1643.74	1661.75	1679.75	1697.74	1715.74	1737.58	1759.45	1781.29	1803.03	1824.63	1846.09	1867.41	1888.6	1909.66	1930.61	1951.45	1972.21	1992.9	2013.54	2034.15	2054.79	2061.41	2067.9	2074.39	2080.72	2080.72		1322.03	1810.22	1281.51	1296.6	1315.82	1338.02	1356.35	1322.03	1355.81	1369.97
United States	Pelagic Fish	883	893.395	906.643	921.939	934.567	910.923	934.193	943.951	953.785	963.8	974.56	985.35	996.147	1006.94	1017.72	1028.51	1041.61	1054.72	1067.8	1080.84	1093.79	1106.65	1119.43	1132.13	1144.76	1157.32	1169.81	1182.26	1194.66	1207.03	1219.39	1231.76	1235.72	1239.61	1243.51	1247.3	1247.3		768.21	1085.15	768.21	777.254	788.779	802.087	813.073	792.503	812.748	821.238
United States	Marine Fish, Other	5	5.05886	5.13388	5.22049	5.292	5.15811	5.28988	5.34514	5.40082	5.45753	5.51846	5.57956	5.6407	5.70181	5.76287	5.82397	5.89811	5.97235	6.04646	6.12025	6.19359	6.26644	6.3388	6.41073	6.48221	6.55331	6.62408	6.69455	6.76478	6.83482	6.90479	6.97485	6.99731	7.01934	7.04137	7.06285	7.06285		4.35	6.14468	4.35	4.40121	4.46647	4.54183	4.60404	4.48756	4.6022	4.65027
United States	Crustaceans	1917	1951.38	2002.02	2065.42	2116.51	1984.27	2080.54	2113.52	2146.71	2180.52	2217.41	2254.11	2290.55	2326.66	2362.41	2397.81	2442.17	2486.06	2529.33	2571.87	2613.56	2654.35	2694.18	2733.03	2770.86	2807.64	2843.35	2877.96	2911.47	2943.85	2975.12	3005.3	3016.13	3025.63	3035.13	3044.39	3044.39		728.46	1156.87	728.46	741.524	760.768	784.858	804.274	754.023	790.605	803.139
United States	Cephalopods	79	80.3968	82.4464	85.007	87.0712	81.7642	85.6539	86.9927	88.3396	89.7119	91.2084	92.6976	94.1761	95.6416	97.093	98.5305	100.33	102.111	103.867	105.594	107.288	108.945	110.564	112.145	113.684	115.183	116.639	118.051	119.42	120.744	122.025	123.263	123.705	124.095	124.484	124.864	124.864		55.0393	86.9929	55.0393	56.0124	57.4404	59.2243	60.6625	56.9651	59.675	60.6078
United States	Molluscs, Other	942	958.247	981.927	1011.4	1035.18	974.789	1019.59	1035.13	1050.78	1066.71	1084.07	1101.36	1118.52	1135.54	1152.4	1169.1	1189.98	1210.65	1231.05	1251.12	1270.81	1290.1	1308.96	1327.39	1345.36	1362.87	1379.92	1396.48	1412.56	1428.15	1443.26	1457.9	1463.09	1467.7	1472.3	1476.8	1476.8		160.14	251.055	160.14	162.902	166.928	171.938	175.98	165.714	173.33	175.973
Brazil	Freshwater Fish	904	938.444	975.232	1013.84	1053.26	1071.67	1111.8	1150.1	1189.15	1229.1	1277.41	1327.01	1377.85	1429.87	1482.97	1537.08	1589.79	1643.35	1697.76	1753.09	1809.42	1866.74	1925.02	1984.35	2044.74	2106.24	2168.86	2232.6	2297.45	2363.38	2430.35	2498.37	2502.55	2505.8	2508.64	2510.98	2510.98		786.48	2184.55	786.48	816.446	848.452	882.037	916.34	932.351	967.262	1000.59
Brazil	Demersal Fish	577	599.352	623.235	648.305	673.917	685.807	711.879	736.765	762.135	788.097	819.51	851.76	884.818	918.641	953.17	988.345	1022.61	1057.42	1092.77	1128.71	1165.28	1202.49	1240.31	1278.78	1317.92	1357.75	1398.29	1439.52	1481.45	1524.03	1567.26	1611.12	1613.85	1615.95	1617.78	1619.29	1619.29		501.99	1408.78	501.99	521.436	542.214	564.026	586.308	596.652	619.334	640.986
Brazil	Pelagic Fish	119	123.61	128.535	133.706	138.988	141.44	146.817	151.95	157.182	162.536	169.015	175.666	182.484	189.46	196.581	203.835	210.902	218.081	225.372	232.784	240.327	248.001	255.8	263.734	271.806	280.022	288.382	296.886	305.532	314.315	323.23	332.276	332.84	333.272	333.65	333.961	333.961		103.53	290.546	103.53	107.54	111.826	116.324	120.92	123.053	127.731	132.196
Brazil	Marine Fish, Other	73	75.8278	78.8495	82.0213	85.2616	86.7659	90.0644	93.2129	96.4226	99.7073	103.681	107.762	111.944	116.223	120.592	125.042	129.377	133.781	138.253	142.8	147.428	152.135	156.919	161.786	166.738	171.778	176.907	182.124	187.427	192.815	198.284	203.833	204.179	204.444	204.676	204.867	204.867		63.51	178.234	63.51	65.9702	68.599	71.3585	74.1776	75.4863	78.356	81.0952
Brazil	Crustaceans	124	132.84	142.53	152.947	163.808	168.131	179.435	190.342	201.632	213.332	227.859	242.951	258.584	274.721	291.319	308.326	324.918	341.783	358.876	376.17	393.634	411.219	428.867	446.54	464.188	481.766	499.217	516.481	533.494	550.188	566.492	582.347	584.076	584.835	585.498	586.044	586.044		47.12	222.697	47.12	50.4793	54.1615	58.12	62.2469	63.8897	68.1852	72.33
Brazil	Cephalopods	10	10.7014	11.4694	12.2943	13.1535	13.4965	14.3899	15.2514	16.1426	17.0655	18.2105	19.3993	20.6299	21.8997	23.205	24.542	25.846	27.1711	28.5139	29.8726	31.2445	32.6262	34.0131	35.4023	36.7903	38.1735	39.5476	40.9081	42.2501	43.5684	44.8575	46.113	46.2478	46.3079	46.3604	46.4036	46.4036		6.967	32.3294	6.967	7.45564	7.99071	8.56541	9.16401	9.40303	10.0255	10.6257
Brazil	Molluscs, Other	38	40.406	43.0258	45.824	48.7241	49.9057	52.9037	55.7848	58.7536	61.8179	65.5997	69.5128	73.5507	77.705	81.9649	86.3187	90.559	94.8631	99.2219	103.632	108.087	112.578	117.093	121.626	126.167	130.708	135.239	139.747	144.22	148.643	153.001	157.284	157.701	157.906	158.085	158.233	158.233		6.46	26.8996	6.46	6.86903	7.31438	7.79008	8.2831	8.48396	8.99363	9.48341
Mexico	Freshwater Fish	503	521.801	541.874	562.928	584.426	594.524	616.4	637.284	658.567	680.342	706.657	733.674	761.367	789.702	818.631	848.108	876.832	906.027	935.687	965.865	996.597	1027.89	1059.72	1092.14	1125.16	1158.81	1193.1	1228.03	1263.6	1299.78	1336.58	1373.99	1376.25	1378.03	1379.6	1380.88	1380.88		437.61	1201.37	437.61	453.967	471.43	489.747	508.451	517.236	536.268	554.437
Mexico	Demersal Fish	198	205.967	214.488	223.441	232.592	236.789	246.11	255.006	264.079	273.366	284.617	296.17	308.013	320.13	332.499	345.098	357.367	369.826	382.471	395.32	408.385	421.664	435.147	448.848	462.77	476.921	491.3	505.903	520.725	535.755	550.981	566.402	567.396	568.133	568.778	569.307	569.307		172.26	495.297	172.26	179.191	186.605	194.393	202.355	206.007	214.115	221.855
Mexico	Pelagic Fish	657	683.435	711.711	741.417	771.783	785.71	816.636	846.156	876.262	907.078	944.413	982.747	1022.04	1062.25	1103.29	1145.1	1185.81	1227.15	1269.11	1311.74	1355.1	1399.16	1443.9	1489.36	1535.55	1582.51	1630.22	1678.68	1727.86	1777.73	1828.26	1879.42	1882.72	1885.17	1887.31	1889.07	1889.07		571.59	1643.49	571.59	594.589	619.188	645.033	671.451	683.568	710.474	736.156
Mexico	Marine Fish, Other	33	34.3278	35.748	37.2401	38.7653	39.4649	41.0183	42.501	44.0132	45.561	47.4362	49.3617	51.3356	53.3551	55.4166	57.5164	59.5611	61.6376	63.7452	65.8867	68.0642	70.2774	72.5245	74.808	77.1283	79.4868	81.8833	84.3172	86.7875	89.2925	91.8302	94.4003	94.566	94.6889	94.7963	94.8846	94.8846		28.71	82.5496	28.71	29.8652	31.1008	32.3989	33.7258	34.3345	35.6859	36.9759
Mexico	Crustaceans	275	295.972	319.056	343.976	370.054	380.315	407.58	433.962	461.351	489.808	525.272	562.22	600.587	640.284	681.197	723.199	764.231	805.981	848.328	891.192	934.473	978.037	1021.72	1065.41	1108.97	1152.26	1195.12	1237.38	1278.86	1319.37	1358.73	1396.75	1401.17	1402.99	1404.58	1405.89	1405.89		104.5	534.239	104.5	112.469	121.241	130.711	140.62	144.52	154.88	164.906
Mexico	Cephalopods	41	44.3813	48.1228	52.1829	56.4525	58.112	62.6018	66.9624	71.5061	76.2435	82.1744	88.3758	94.8369	101.543	108.473	115.606	122.587	129.701	136.926	144.244	151.635	159.072	166.525	173.97	181.378	188.722	195.971	203.091	210.047	216.803	223.323	229.573	230.355	230.654	230.916	231.131	231.131		28.5647	161.029	28.5647	30.9204	33.5271	36.3558	39.3304	40.4866	43.6147	46.6527
Mexico	Molluscs, Other	106	113.402	121.506	130.207	139.269	142.89	152.309	161.392	170.784	180.511	192.574	205.097	218.059	231.431	245.176	259.253	272.982	286.932	301.068	315.37	329.813	344.359	358.96	373.588	388.203	402.771	417.246	431.579	445.722	459.619	473.213	486.457	487.873	488.507	489.061	489.517	489.517		18.02	83.2179	18.02	19.2784	20.656	22.1353	23.6757	24.2913	25.8926	27.4366
Peru	Freshwater Fish	86	88.7807	91.7388	94.8325	97.9859	99.5439	102.746	105.805	108.918	112.099	115.922	119.846	123.866	127.979	132.178	136.456	140.63	144.876	149.195	153.597	158.089	162.674	167.352	172.13	177.014	182.009	187.121	192.35	197.698	203.167	208.755	214.467	214.781	215.061	215.304	215.505	215.505		74.82	187.489	74.82	77.2392	79.8128	82.5043	85.2477	86.6032	89.3894	92.0507
Peru	Demersal Fish	52.29	54.3385	56.5281	58.827	61.176	62.2625	64.654	66.9367	69.2641	71.6459	74.5289	77.4888	80.5229	83.6272	86.7962	90.0243	93.1686	96.3626	99.6054	102.902	106.256	109.667	113.132	116.657	120.241	123.888	127.598	131.369	135.202	139.093	143.04	147.044	147.296	147.487	147.654	147.792	147.792		45.4923	128.579	45.4923	47.2745	49.1794	51.1795	53.2231	54.1684	56.249	58.2349
Peru	Pelagic Fish	421.18	437.68	455.316	473.834	492.754	501.506	520.768	539.155	557.901	577.086	600.307	624.149	648.588	673.592	699.117	725.119	750.444	776.171	802.291	828.844	855.858	883.332	911.247	939.636	968.508	997.882	1027.76	1058.14	1089.01	1120.35	1152.15	1184.39	1186.42	1187.96	1189.31	1190.42	1190.42		366.427	1035.66	366.427	380.782	396.125	412.235	428.696	436.31	453.068	469.065
Peru	Marine Fish, Other	90.12	93.6505	97.4241	101.386	105.435	107.307	111.429	115.363	119.374	123.479	128.448	133.549	138.778	144.129	149.59	155.154	160.573	166.078	171.666	177.348	183.128	189.007	194.98	201.054	207.232	213.517	219.91	226.411	233.016	239.722	246.525	253.425	253.859	254.189	254.477	254.714	254.714		78.4044	221.601	78.4044	81.476	84.759	88.2061	91.7282	93.3574	96.9431	100.366
Peru	Crustaceans	41.56	44.4921	47.7039	51.1548	54.7503	56.1844	59.9244	63.5318	67.2641	71.1304	75.9282	80.9109	86.07	91.3939	96.8679	102.476	107.946	113.504	119.138	124.838	130.594	136.39	142.207	148.034	153.855	159.654	165.414	171.115	176.737	182.257	187.653	192.905	193.472	193.724	193.943	194.124	194.124		15.7928	73.7671	15.7928	16.907	18.1275	19.4388	20.8051	21.3501	22.7713	24.1421
Peru	Cephalopods	25.16	27.04	29.1065	31.3345	33.6633	34.5828	37.0143	39.3649	41.8029	44.334	47.4846	50.7642	54.1671	57.6853	61.309	65.0268	68.6572	72.3499	76.0944	79.8841	83.7106	87.5626	91.4261	95.2916	99.1472	102.981	106.781	110.531	114.216	117.821	121.328	124.724	125.111	125.273	125.415	125.532	125.532		17.529	87.4582	17.529	18.8387	20.2785	21.8308	23.4533	24.0939	25.7878	27.4255
Peru	Molluscs, Other	47.48	50.5948	53.9925	57.6286	61.4031	62.9298	66.8393	70.6004	74.481	78.4908	83.4481	88.5832	93.8876	99.3499	104.956	110.689	116.275	121.947	127.692	133.504	139.375	145.291	151.235	157.197	163.165	169.126	175.064	180.962	186.802	192.564	198.228	203.776	204.336	204.601	204.833	205.024	205.024		8.0716	34.8541	8.0716	8.60111	9.17873	9.79686	10.4385	10.6981	11.3627	12.0021
France	Freshwater Fish	257.05	259.717	262.374	264.992	267.548	269.98	272.282	274.46	276.526	278.509	280.431	282.295	284.09	285.801	287.412	288.91	290.286	291.556	292.724	293.808	294.824	295.772	296.651	297.475	298.249	298.981	299.675	300.329	300.945	301.519	302.049	302.537	302.981	303.375	303.719	304.001	304.001		223.633	264.481	223.633	225.954	228.265	230.543	232.767	234.883	236.886	238.78
France	Demersal Fish	774.58	803.316	833.989	866.158	899.003	914.468	947.888	979.792	1012.3	1045.57	1085.76	1127.01	1169.31	1212.58	1256.77	1301.79	1345.66	1390.26	1435.58	1481.69	1528.65	1576.48	1625.15	1674.72	1725.23	1776.71	1829.19	1882.66	1937.13	1992.56	2048.95	2106.29	2109.73	2112.47	2114.87	2116.84	2116.84		673.885	1841.65	673.885	698.885	725.57	753.557	782.133	795.587	824.662	852.419
France	Pelagic Fish	478.58	499.015	520.91	543.947	567.521	578.138	602.172	625.116	648.534	672.517	701.634	731.54	762.206	793.585	825.617	858.242	889.996	922.227	954.917	988.103	1021.81	1056.02	1090.7	1125.88	1161.56	1197.75	1234.44	1271.61	1309.23	1347.27	1385.69	1424.48	1427.11	1428.97	1430.59	1431.92	1431.92		416.365	1245.77	416.365	434.143	453.191	473.234	493.743	502.98	523.89	543.851
France	Marine Fish, Other	10.87	11.3341	11.8314	12.3547	12.8901	13.1313	13.6771	14.1983	14.7302	15.2749	15.9362	16.6155	17.312	18.0247	18.7523	19.4933	20.2145	20.9466	21.6891	22.4428	23.2083	23.9853	24.7731	25.5722	26.3826	27.2046	28.0379	28.8821	29.7366	30.6007	31.4733	32.3542	32.414	32.4562	32.493	32.5232	32.5232		9.4569	28.2952	9.4569	9.8607	10.2933	10.7486	11.2144	11.4242	11.8991	12.3525
France	Crustaceans	234.8	244.826	255.568	266.87	278.436	283.645	295.436	306.693	318.182	329.949	344.234	358.907	373.952	389.347	405.063	421.069	436.648	452.461	468.5	484.781	501.317	518.101	535.117	552.378	569.884	587.639	605.64	623.875	642.333	660.997	679.846	698.874	700.167	701.077	701.872	702.526	702.526		89.224	266.96	89.224	93.0338	97.1157	101.411	105.806	107.785	112.266	116.543
France	Cephalopods	34	36.5375	39.3267	42.3336	45.4764	46.7174	49.9984	53.1702	56.4596	59.8745	64.1251	68.5494	73.1398	77.8856	82.7735	87.7881	92.6849	97.6655	102.716	107.827	112.988	118.184	123.394	128.608	133.809	138.981	144.106	149.165	154.137	159	163.733	168.315	168.837	169.056	169.248	169.406	169.406		23.6878	118.025	23.6878	25.4557	27.3989	29.4939	31.6834	32.548	34.8339	37.0436
France	Molluscs, Other	370.53	399.016	430.387	464.27	499.745	513.685	550.796	586.719	624.024	662.799	711.143	761.527	813.864	868.031	923.873	981.212	1037.24	1094.26	1152.09	1210.64	1269.76	1329.26	1388.92	1448.58	1508.05	1567.13	1625.61	1683.25	1739.8	1795	1848.58	1900.32	1906.38	1908.86	1911.02	1912.8	1912.8		62.9901	325.176	62.9901	67.8327	73.1658	78.9259	84.9566	87.3264	93.6353	99.7422
Per capita live weight																																									per capita edible weight
Country	Item	2015	2016	2017	2018	2019	2020	2021	2022	2023	2024	2025	2026	2027	2028	2029	2030	2031	2032	2033	2034	2035	2036	2037	2038	2039	2040	2041	2042	2043	2044	2045	2046	2047	2048	2049	2050					2015	2016	2017	2018	2019	2020	2021	2022
China	Freshwater Fish	17.9416	18.6645	19.4256	20.203	20.9271	21.0392	22.176	22.8995	23.6283	24.3614	25.0881	25.8257	26.5739	27.3324	28.1008	28.8788	29.3435	29.8082	30.2728	30.7369	31.2004	31.663	32.1243	32.5843	33.0426	33.499	33.9532	34.4049	34.8539	35.3	35.7428	36.1822	36.1913	36.1913	36.1913	36.1913					15.6092	16.2381	16.9002	17.5766	18.2066	18.3041	19.2931	19.9226
China	Demersal Fish	3.49951	3.61242	3.73098	3.85181	3.96411	3.98148	4.15846	4.27072	4.38383	4.49772	4.61075	4.72567	4.84249	4.9612	5.0818	5.20429	5.27772	5.35155	5.42576	5.50035	5.57529	5.65058	5.72619	5.80213	5.87837	5.9549	6.0317	6.10877	6.18607	6.26361	6.34136	6.4193	6.42008	6.42008	6.42008	6.42008					3.04457	3.1428	3.24595	3.35107	3.44878	3.46389	3.61786	3.71552
China	Pelagic Fish	0.69296	0.715317	0.738794	0.762719	0.784957	0.788398	0.823441	0.84567	0.868069	0.890622	0.913003	0.93576	0.958891	0.982397	1.00628	1.03053	1.04507	1.05969	1.07439	1.08916	1.104	1.1189	1.13388	1.14892	1.16401	1.17917	1.19437	1.20963	1.22494	1.2403	1.25569	1.27112	1.27128	1.27128	1.27128	1.27128					0.602875	0.622326	0.642751	0.663566	0.682913	0.685906	0.716394	0.735733
China	Marine Fish, Other	1.2618	1.30251	1.34525	1.38882	1.42931	1.43558	1.49939	1.53986	1.58065	1.62172	1.66247	1.70391	1.74603	1.78883	1.83231	1.87648	1.90295	1.92957	1.95633	1.98322	2.01025	2.03739	2.06466	2.09204	2.11953	2.14712	2.17481	2.2026	2.23047	2.25843	2.28646	2.31457	2.31485	2.31485	2.31485	2.31485					1.09776	1.13318	1.17037	1.20827	1.2435	1.24895	1.30447	1.33968
China	Crustaceans	4.59577	4.96681	5.36839	5.7898	6.19219	6.25578	6.89575	7.31635	7.7459	8.18324	8.62107	9.0689	9.52587	9.99105	10.4634	10.9418	11.2271	11.5095	11.7885	12.0634	12.3336	12.5986	12.8576	13.1102	13.3556	13.5934	13.823	14.0437	14.255	14.4564	14.6474	14.8274	14.8411	14.8411	14.8411	14.8411					1.74639	1.88739	2.03999	2.20012	2.35303	2.37719	2.62038	2.78021
China	Cephalopods	1.04107	1.13044	1.22756	1.32988	1.42796	1.44351	1.59997	1.70329	1.80908	1.91703	2.02532	2.13629	2.24972	2.36534	2.48289	2.60206	2.67319	2.74358	2.81308	2.88151	2.94872	3.01454	3.0788	3.14135	3.20202	3.26064	3.31707	3.37115	3.42273	3.47167	3.51782	3.56106	3.56463	3.56463	3.56463	3.56463					0.725315	0.787578	0.855239	0.926527	0.994859	1.00569	1.1147	1.18669
China	Molluscs, Other	10.2615	11.1081	12.0257	12.9899	13.9118	14.0576	15.5253	16.4915	17.4791	18.4854	19.4935	20.5253	21.5788	22.6517	23.7415	24.8457	25.5044	26.1563	26.8002	27.4345	28.0578	28.6687	29.2656	29.8473	30.4122	30.959	31.4863	31.9927	32.4769	32.9377	33.3738	33.784	33.816	33.816	33.816	33.816					1.74446	1.88838	2.04436	2.20827	2.365	2.38979	2.6393	2.80356
		39.2942	41.5001	43.8622	46.3159	48.6374	49.0015	52.6783																																		24.5706	25.6998	26.8989	28.1345	29.2946	29.4755	31.3062	32.484
Ghana	Freshwater Fish	5.35024	5.38142	5.53353	5.64142	5.74808	5.73371	5.84646	5.90157	5.96608	6.03485	6.06761	6.10034	6.13304	6.1657	6.19833	6.23092	6.31217	6.39394	6.47623	6.55903	6.64233	6.72612	6.8104	6.89515	6.98037	7.06605	7.15218	7.23875	7.32575	7.41318	7.50101	7.58925	7.5899	7.5899	7.5899	7.5899					4.65471	4.68184	4.81418	4.90803	5.00083	4.98832	5.08642	5.13436
Ghana	Demersal Fish	2.01083	2.02634	2.10162	2.1551	2.20792	2.20081	2.25611	2.28308	2.31449	2.34781	2.3636	2.37927	2.39482	2.41023	2.42552	2.44067	2.47815	2.5156	2.55302	2.59039	2.62768	2.66489	2.70198	2.73893	2.77574	2.81238	2.84883	2.88507	2.92109	2.95685	2.99234	3.02754	3.02826	3.02826	3.02826	3.02826					1.74942	1.76291	1.82841	1.87494	1.92089	1.91471	1.96281	1.98628
Ghana	Pelagic Fish	16.8407	16.9706	17.6011	18.049	18.4913	18.4318	18.8949	19.1208	19.3838	19.6629	19.7951	19.9264	20.0566	20.1857	20.3137	20.4406	20.7545	21.0682	21.3816	21.6945	22.0069	22.3184	22.629	22.9386	23.2469	23.5537	23.859	24.1625	24.4641	24.7636	25.0608	25.3556	25.3617	25.3617	25.3617	25.3617					14.6514	14.7644	15.3129	15.7026	16.0874	16.0357	16.4386	16.6351
Ghana	Marine Fish, Other	0.359077	0.361846	0.375289	0.38484	0.394271	0.393002	0.402876	0.407692	0.413302	0.419251	0.422071	0.42487	0.427646	0.430399	0.433129	0.435834	0.442526	0.449215	0.455897	0.46257	0.469229	0.475872	0.482496	0.489096	0.495669	0.502211	0.50872	0.515192	0.521622	0.528008	0.534346	0.540632	0.540761	0.540761	0.540761	0.540761					0.312397	0.314806	0.326501	0.334811	0.343016	0.341912	0.350502	0.354692
Ghana	Crustaceans	0.0359077	0.0363645	0.0385753	0.040168	0.0417509	0.0415369	0.0431838	0.0439905	0.0449266	0.0459163	0.0463837	0.0468437	0.0472961	0.0477406	0.0481768	0.0486045	0.04965	0.0506858	0.0517103	0.0527218	0.0537189	0.0546999	0.0556633	0.0566075	0.0575309	0.058432	0.0593092	0.0601611	0.0609861	0.0617827	0.0625497	0.0632855	0.0633266	0.0633266	0.0633266	0.0633266					0.0136449	0.0138185	0.0146586	0.0152638	0.0158653	0.015784	0.0164098	0.0167164
Ghana	Cephalopods	0.107723	0.108908	0.114647	0.118758	0.122831	0.122281	0.126521	0.128592	0.130997	0.13354	0.134741	0.135926	0.137093	0.138242	0.139373	0.140484	0.14321	0.145915	0.148597	0.151253	0.15388	0.156473	0.159031	0.161549	0.164025	0.166456	0.168838	0.171168	0.173443	0.17566	0.177816	0.179907	0.179999	0.179999	0.179999	0.179999					0.0750506	0.0758765	0.0798743	0.0827384	0.0855761	0.0851934	0.088147	0.0895904
Ghana	Molluscs, Other	0	0	0	0	0	0	0	0	0	0	0	0	0	0	0	0	0	0	0	0	0	0	0	0	0	0	0	0	0	0	0	0	0	0	0	0					0	0	0	0	0	0	0	0
India	Freshwater Fish	4.51703	4.69567	4.84736	4.97733	5.0574	5.07274	5.24028	5.4118	5.58709	5.76289	5.97546	6.1934	6.41671	6.6454	6.87948	7.11894	7.30319	7.48992	7.67908	7.87062	8.06447	8.26057	8.45885	8.65925	8.86168	9.06608	9.27235	9.48041	9.69017	9.90154	10.1144	10.3287	10.332	10.332	10.332	10.332					3.92982	4.08523	4.2172	4.33028	4.39994	4.41329	4.55905	4.70827
India	Demersal Fish	0.533526	0.549588	0.563201	0.574867	0.582065	0.583449	0.598678	0.614285	0.630259	0.646308	0.66576	0.685735	0.706247	0.727307	0.748927	0.771121	0.788264	0.805733	0.823534	0.84167	0.860147	0.87897	0.898143	0.917672	0.937562	0.957818	0.978445	0.999447	1.02083	1.0426	1.06476	1.08732	1.0874	1.0874	1.0874	1.0874					0.464167	0.478141	0.489985	0.500134	0.506396	0.507601	0.52085	0.534428
India	Pelagic Fish	0.719	0.740646	0.758993	0.774714	0.784413	0.786279	0.806802	0.827835	0.849362	0.87099	0.897204	0.924124	0.951766	0.980147	1.00928	1.03919	1.0623	1.08584	1.10983	1.13427	1.15917	1.18453	1.21037	1.23669	1.2635	1.29079	1.31859	1.34689	1.37571	1.40505	1.43492	1.46532	1.46542	1.46542	1.46542	1.46542					0.62553	0.644362	0.660324	0.674001	0.682439	0.684063	0.701918	0.720217
India	Marine Fish, Other	0.129756	0.133662	0.136973	0.13981	0.141561	0.141898	0.145601	0.149397	0.153282	0.157185	0.161916	0.166774	0.171763	0.176884	0.182143	0.18754	0.191709	0.195958	0.200287	0.204698	0.209192	0.213769	0.218433	0.223182	0.228019	0.232946	0.237962	0.24307	0.248271	0.253566	0.258956	0.264442	0.26446	0.26446	0.26446	0.26446					0.112888	0.116286	0.119167	0.121635	0.123158	0.123451	0.126673	0.129975
India	Crustaceans	0.431248	0.466285	0.49686	0.523567	0.540235	0.543435	0.578004	0.613925	0.651124	0.688867	0.734936	0.78273	0.832189	0.883239	0.935792	0.989747	1.03132	1.0732	1.1153	1.1575	1.19969	1.24176	1.28357	1.32502	1.36596	1.40627	1.44583	1.48448	1.52211	1.55859	1.59377	1.62754	1.6298	1.6298	1.6298	1.6298					0.163874	0.177188	0.188807	0.198955	0.205289	0.206505	0.219642	0.233291
India	Cephalopods	0.00152654	0.00162538	0.00171056	0.00178427	0.00182995	0.0018387	0.00193341	0.00203106	0.00213146	0.00223266	0.00235547	0.00248203	0.00261222	0.00274589	0.00288289	0.00302305	0.00313073	0.00323925	0.0033484	0.00345801	0.00356788	0.00367781	0.00378758	0.00389699	0.00400581	0.00411381	0.00422076	0.00432644	0.00443059	0.00453299	0.00463339	0.00473156	0.00473611	0.00473611	0.00473611	0.00473611					0.00106354	0.0011324	0.00119175	0.0012431	0.00127493	0.00128102	0.00134701	0.00141504
India	Molluscs, Other	0.0831964	0.0876162	0.0913955	0.0946478	0.0966556	0.0970398	0.101211	0.105493	0.109879	0.114284	0.119616	0.125091	0.130706	0.136458	0.142343	0.148357	0.152975	0.157636	0.162334	0.167065	0.171822	0.176602	0.181397	0.186202	0.191011	0.195818	0.200616	0.205398	0.210158	0.214889	0.219585	0.224237	0.224386	0.224386	0.224386	0.224386					0.0141434	0.0148948	0.0155372	0.0160901	0.0164315	0.0164968	0.0172059	0.0179338
Nigeria	Freshwater Fish	3.6326	3.55051	3.51639	3.50365	3.49662	3.3899	3.38668	3.39011	3.39178	3.3943	3.41427	3.43416	3.45398	3.47373	3.49339	3.51297	3.56163	3.61047	3.65948	3.70864	3.75795	3.80738	3.85694	3.90661	3.95637	4.00622	4.05614	4.10611	4.15613	4.20618	4.25624	4.30631	4.30691	4.30691	4.30691	4.30691					3.16036	3.08895	3.05926	3.04818	3.04206	2.94921	2.94641	2.9494
Nigeria	Demersal Fish	2.83762	2.76349	2.73289	2.72152	2.71528	2.62078	2.61796	2.62096	2.62242	2.6246	2.64187	2.65902	2.67605	2.69294	2.70971	2.72633	2.76749	2.80865	2.84981	2.89093	2.932	2.973	3.01392	3.05473	3.09542	3.13596	3.17633	3.21652	3.2565	3.29625	3.33576	3.375	3.37575	3.37575	3.37575	3.37575					2.46873	2.40424	2.37761	2.36773	2.36229	2.28008	2.27762	2.28023
Nigeria	Pelagic Fish	3.98592	3.88179	3.8388	3.82284	3.81407	3.68133	3.67737	3.68158	3.68363	3.68669	3.71095	3.73505	3.75896	3.78269	3.80624	3.8296	3.88741	3.94523	4.00303	4.0608	4.11849	4.17609	4.23356	4.29089	4.34804	4.40498	4.46169	4.51814	4.5743	4.63015	4.68564	4.74076	4.74182	4.74182	4.74182	4.74182					3.46775	3.37716	3.33976	3.32587	3.31824	3.20276	3.19931	3.20297
Nigeria	Marine Fish, Other	0.590712	0.57528	0.568908	0.566543	0.565242	0.545572	0.544984	0.545608	0.545912	0.546366	0.549961	0.553532	0.557076	0.560593	0.564083	0.567544	0.576112	0.584681	0.593247	0.601808	0.610358	0.618894	0.627412	0.635907	0.644377	0.652816	0.661221	0.669586	0.677909	0.686185	0.69441	0.702578	0.702735	0.702735	0.702735	0.702735					0.513919	0.500493	0.49495	0.492892	0.491761	0.474647	0.474136	0.474679
Nigeria	Crustaceans	0.154579	0.148126	0.145525	0.144574	0.144057	0.136313	0.136089	0.136325	0.136439	0.136607	0.137929	0.13923	0.140511	0.14177	0.143007	0.144221	0.147193	0.15014	0.153056	0.15594	0.158785	0.161589	0.164347	0.167056	0.16971	0.172307	0.174842	0.177311	0.17971	0.182036	0.184285	0.186453	0.186563	0.186563	0.186563	0.186563					0.0587399	0.0562877	0.0552995	0.054938	0.0547415	0.0517991	0.0517137	0.0518035
Nigeria	Cephalopods	0	0	0	0	0	0	0	0	0	0	0	0	0	0	0	0	0	0	0	0	0	0	0	0	0	0	0	0	0	0	0	0	0	0	0	0					0	0	0	0	0	0	0	0
Nigeria	Molluscs, Other	0.033124	0.0319054	0.0314108	0.0312292	0.0311302	0.0296441	0.0296006	0.0296464	0.0296685	0.0297014	0.0299595	0.0302142	0.0304654	0.0307128	0.0309565	0.0311962	0.0317845	0.0323688	0.0329486	0.0335232	0.034092	0.0346543	0.0352095	0.0357569	0.0362959	0.0368259	0.0373462	0.0378562	0.0383552	0.0388427	0.039318	0.0397805	0.0397993	0.0397993	0.0397993	0.0397993					0.00563108	0.00542391	0.00533984	0.00530896	0.00529213	0.00503949	0.00503209	0.00503989
Spain	Freshwater Fish	3.85403	3.91058	3.96433	4.00696	4.04285	3.883	3.95213	3.9748	3.99744	4.01956	4.05623	4.09302	4.12992	4.16693	4.20405	4.24127	4.27411	4.30699	4.33993	4.37291	4.40593	4.439	4.4721	4.50524	4.53842	4.57162	4.60485	4.6381	4.67137	4.70466	4.73796	4.77128	4.77151	4.77151	4.77151	4.77151					3.35301	3.40221	3.44897	3.48605	3.51728	3.37821	3.43835	3.45808
Spain	Demersal Fish	13.6506	13.9017	14.1398	14.3282	14.4864	13.7849	14.0836	14.1814	14.2785	14.3729	14.5285	14.6839	14.8389	14.9936	15.1478	15.3016	15.4365	15.5707	15.7042	15.837	15.9691	16.1003	16.2307	16.3603	16.4889	16.6166	16.7433	16.869	16.9936	17.1172	17.2396	17.3608	17.3629	17.3629	17.3629	17.3629					11.876	12.0945	12.3016	12.4656	12.6031	11.9928	12.2527	12.3378
Spain	Pelagic Fish	10.0119	10.196	10.3707	10.5089	10.6249	10.1103	10.3295	10.4012	10.4724	10.5416	10.6558	10.7697	10.8834	10.9969	11.11	11.2228	11.3217	11.4201	11.5181	11.6155	11.7123	11.8086	11.9042	11.9993	12.0936	12.1873	12.2802	12.3724	12.4638	12.5544	12.6442	12.7331	12.7346	12.7346	12.7346	12.7346					8.71033	8.87054	9.0225	9.14273	9.24363	8.796	8.98664	9.04902
Spain	Marine Fish, Other	1.39951	1.42525	1.44967	1.46898	1.4852	1.41327	1.4439	1.45393	1.46388	1.47356	1.48952	1.50544	1.52134	1.5372	1.55301	1.56878	1.5826	1.59636	1.61005	1.62367	1.63721	1.65066	1.66403	1.67732	1.6905	1.7036	1.71659	1.72947	1.74225	1.75491	1.76746	1.77989	1.7801	1.7801	1.7801	1.7801					1.21757	1.23997	1.26121	1.27802	1.29212	1.22955	1.2562	1.26492
Spain	Crustaceans	3.48801	3.61154	3.72941	3.82302	3.90158	3.55396	3.69393	3.73993	3.78526	3.82894	3.90028	3.97097	4.04093	4.11008	4.17833	4.24559	4.30383	4.36094	4.41687	4.47155	4.52491	4.57689	4.62743	4.67646	4.72394	4.76978	4.81395	4.85638	4.89702	4.93582	4.97273	5.0077	5.00993	5.00993	5.00993	5.00993					1.32544	1.37239	1.41717	1.45275	1.4826	1.3505	1.40369	1.42117
Spain	Cephalopods	2.66983	2.78211	2.88972	2.97552	3.04771	2.72784	2.8541	2.89578	2.93683	2.97636	3.04087	3.1048	3.16804	3.23051	3.29211	3.35274	3.40513	3.4564	3.50645	3.55522	3.60263	3.64861	3.69308	3.73598	3.77724	3.81678	3.85456	3.8905	3.92454	3.95664	3.98673	4.01476	4.01706	4.01706	4.01706	4.01706					1.86007	1.9383	2.01327	2.07305	2.12334	1.90048	1.98845	2.01749
Spain	Molluscs, Other	8.72002	9.02916	9.3241	9.55838	9.75498	8.88503	9.23528	9.35039	9.46382	9.57312	9.75163	9.92852	10.1036	10.2766	10.4474	10.6157	10.7614	10.9043	11.0443	11.1811	11.3146	11.4446	11.5711	11.6937	11.8125	11.9272	12.0377	12.1438	12.2455	12.3425	12.4348	12.5222	12.5278	12.5278	12.5278	12.5278					1.4824	1.53496	1.5851	1.62492	1.65835	1.51046	1.57	1.58957
		43.7939	44.8563	45.8677	46.67	47.3436	44.3583	45.5924	45.9974	46.3981	46.7861	47.4228	48.0563	48.6861	49.3118	49.9327	50.5485																									29.8249	30.4528	31.0499	31.5231	31.9205	30.158	30.8961	31.1381
United States	Freshwater Fish	5.41113	5.43468	5.47865	5.53947	5.58684	5.42079	5.52379	5.54939	5.57548	5.60257	5.63367	5.66478	5.69589	5.72701	5.75813	5.78924	5.83293	5.87672	5.92058	5.96453	6.00856	6.05267	6.09685	6.14111	6.18543	6.22981	6.27426	6.31877	6.36333	6.40794	6.4526	6.49731	6.49758	6.49758	6.49758	6.49758					4.70769	4.72817	4.76642	4.81934	4.86055	4.71609	4.80569	4.82797
United States	Demersal Fish	4.59401	4.6149	4.65387	4.70773	4.74965	4.60285	4.69368	4.71624	4.73921	4.76303	4.79034	4.81763	4.84489	4.87212	4.89932	4.92648	4.96457	5.00268	5.04083	5.07899	5.11717	5.15536	5.19356	5.23177	5.26997	5.30818	5.34638	5.38456	5.42274	5.46089	5.49902	5.53712	5.53741	5.53741	5.53741	5.53741					3.99679	4.01496	4.04887	4.09573	4.13219	4.00448	4.0835	4.10313
United States	Pelagic Fish	2.75391	2.76643	2.78979	2.82208	2.84721	2.75921	2.81366	2.82718	2.84095	2.85523	2.8716	2.88796	2.9043	2.92063	2.93693	2.95321	2.97605	2.99889	3.02176	3.04463	3.06752	3.09041	3.11332	3.13622	3.15912	3.18202	3.20492	3.22781	3.2507	3.27357	3.29642	3.31926	3.31944	3.31944	3.31944	3.31944					2.3959	2.4068	2.42712	2.45521	2.47707	2.40051	2.44788	2.45965
United States	Marine Fish, Other	0.015594	0.015665	0.0157972	0.0159801	0.0161224	0.0156241	0.0159324	0.016009	0.0160869	0.0161678	0.0162605	0.0163531	0.0164457	0.0165381	0.0166304	0.0167226	0.0168519	0.0169813	0.0171107	0.0172403	0.0173699	0.0174995	0.0176292	0.0177589	0.0178886	0.0180183	0.0181479	0.0182775	0.0184071	0.0185366	0.018666	0.0187954	0.0187964	0.0187964	0.0187964	0.0187964					0.0135668	0.0136285	0.0137436	0.0139027	0.0140265	0.0135929	0.0138612	0.0139278
United States	Crustaceans	5.97876	6.04252	6.16034	6.3223	6.44806	6.01041	6.26629	6.33011	6.3942	6.45972	6.53374	6.60657	6.67817	6.74847	6.81741	6.88493	6.97768	7.06864	7.1577	7.24476	7.32972	7.41247	7.49293	7.57099	7.64657	7.71956	7.78988	7.85745	7.92217	7.98397	8.04277	8.0985	8.10203	8.10203	8.10203	8.10203					2.27193	2.29616	2.34093	2.40247	2.45026	2.28396	2.38119	2.40544
United States	Cephalopods	0.246386	0.248952	0.253693	0.260209	0.265267	0.247666	0.257977	0.260548	0.263129	0.265769	0.268752	0.271687	0.274574	0.277409	0.28019	0.282915	0.286659	0.290333	0.293931	0.297451	0.300888	0.304238	0.307497	0.310662	0.313728	0.316694	0.319554	0.322305	0.324945	0.327469	0.329876	0.332161	0.332301	0.332301	0.332301	0.332301					0.171657	0.173445	0.176748	0.181287	0.184812	0.172549	0.179733	0.181523
United States	Molluscs, Other	2.93792	2.96725	3.02145	3.09593	3.15372	2.95266	3.07085	3.10028	3.12986	3.1601	3.1943	3.22797	3.26108	3.29363	3.32557	3.3569	3.39997	3.44226	3.48372	3.52431	3.56399	3.6027	3.64043	3.67711	3.71272	3.74721	3.78054	3.81269	3.84361	3.87326	3.90162	3.92866	3.9302	3.9302	3.9302	3.9302					0.499446	0.504432	0.513646	0.526308	0.536132	0.501952	0.522044	0.527048
Brazil	Freshwater Fish	4.42115	4.55195	4.69237	4.84002	4.9906	5.04174	5.19548	5.34052	5.48899	5.6416	5.83236	6.0287	6.23058	6.43774	6.64984	6.86649	7.07718	7.29206	7.51124	7.73527	7.96454	8.19924	8.43928	8.68511	8.93698	9.19517	9.4599	9.73121	10.0092	10.2938	10.5849	10.8828	10.9048	10.9249	10.9454	10.9659					3.8464	3.96019	4.08236	4.21082	4.34183	4.38631	4.52007	4.64625
Brazil	Demersal Fish	2.82191	2.90717	2.99872	3.09499	3.19317	3.22643	3.32664	3.42118	3.51795	3.6174	3.74169	3.86961	4.00111	4.13603	4.27413	4.41517	4.55229	4.69209	4.83464	4.98028	5.12925	5.28168	5.43748	5.59696	5.76025	5.92752	6.09891	6.27443	6.45415	6.63797	6.82588	7.01799	7.03231	7.04529	7.05851	7.07175					2.45506	2.52924	2.60888	2.69264	2.77806	2.807	2.89418	2.97643
Brazil	Pelagic Fish	0.581987	0.599573	0.618453	0.638308	0.658557	0.665417	0.686084	0.705582	0.725538	0.746049	0.771684	0.798066	0.825187	0.853012	0.881493	0.910581	0.938861	0.967694	0.997092	1.02713	1.05785	1.08929	1.12142	1.15431	1.18799	1.22249	1.25783	1.29403	1.3311	1.36901	1.40776	1.44738	1.45034	1.45302	1.45574	1.45847					0.506329	0.521628	0.538054	0.555328	0.572945	0.578913	0.596893	0.613856
Brazil	Marine Fish, Other	0.357018	0.367805	0.379387	0.391567	0.403989	0.408197	0.420875	0.432836	0.445078	0.45766	0.473386	0.48957	0.506207	0.523276	0.540748	0.558592	0.57594	0.593627	0.611661	0.630087	0.648935	0.66822	0.687931	0.708107	0.728766	0.749929	0.771612	0.793819	0.816556	0.839813	0.863586	0.887891	0.889703	0.891346	0.893018	0.894693					0.310605	0.31999	0.330067	0.340663	0.35147	0.355131	0.366162	0.376567
Brazil	Crustaceans	0.606441	0.644346	0.685789	0.730166	0.776157	0.790985	0.838507	0.883857	0.930716	0.979202	1.04035	1.10375	1.16931	1.23689	1.30631	1.37736	1.44642	1.5166	1.58774	1.6598	1.73267	1.80619	1.88015	1.95442	2.02884	2.10324	2.17743	2.25118	2.32425	2.39636	2.46725	2.53669	2.54509	2.54979	2.55457	2.55937					0.230447	0.244851	0.2606	0.277463	0.29494	0.300574	0.318633	0.335866
Brazil	Cephalopods	0.0489065	0.0519073	0.0551853	0.0586924	0.062324	0.0634954	0.0672448	0.0708203	0.0745128	0.0783315	0.0831449	0.0881326	0.0932878	0.0985996	0.104054	0.109635	0.115057	0.120566	0.126152	0.131809	0.13753	0.143304	0.149113	0.154949	0.1608	0.166653	0.172495	0.178306	0.184069	0.189763	0.195368	0.200867	0.201523	0.201895	0.202274	0.202653					0.0340732	0.0361638	0.0384476	0.040891	0.0434212	0.0442373	0.0468495	0.0493405
Brazil	Molluscs, Other	0.185845	0.195991	0.20702	0.218762	0.230866	0.234785	0.247222	0.259038	0.271201	0.283747	0.299513	0.315802	0.332593	0.349854	0.367541	0.385606	0.403137	0.420937	0.438979	0.45726	0.475767	0.494474	0.513333	0.532332	0.551441	0.570632	0.589871	0.609114	0.628316	0.647419	0.666368	0.685122	0.687179	0.688447	0.689739	0.691033					0.0315936	0.0333184	0.0351934	0.0371896	0.0392472	0.0399134	0.0420277	0.0440364
Mexico	Freshwater Fish	4.12775	4.23082	4.34272	4.46093	4.58102	4.61111	4.732	4.84395	4.95782	5.07438	5.22351	5.37639	5.53283	5.69257	5.85515	6.02024	6.1787	6.33935	6.50234	6.66826	6.83748	7.01017	7.18629	7.36617	7.54992	7.73782	7.92999	8.12645	8.32737	8.53264	8.74227	8.95637	8.94264	8.92799	8.91397	8.90024					3.59114	3.68081	3.77817	3.881	3.98549	4.01166	4.11684	4.21423
Mexico	Demersal Fish	1.62484	1.67	1.71897	1.77066	1.82317	1.83653	1.88934	1.93828	1.98804	2.03892	2.10385	2.17035	2.23832	2.30766	2.37816	2.44966	2.51823	2.58762	2.6579	2.72926	2.80186	2.87574	2.95087	3.02736	3.10523	3.18459	3.26545	3.3478	3.43169	3.51704	3.60385	3.6921	3.68685	3.68081	3.67503	3.66938					1.41361	1.4529	1.4955	1.54047	1.58616	1.59778	1.64373	1.6863
Mexico	Pelagic Fish	5.39151	5.54137	5.70385	5.87536	6.04961	6.09394	6.26918	6.43156	6.59667	6.7655	6.98096	7.20162	7.42717	7.65724	7.89115	8.12842	8.35594	8.58621	8.81938	9.05619	9.29708	9.54223	9.79152	10.0453	10.3037	10.567	10.8354	11.1086	11.387	11.6702	11.9582	12.2511	12.2337	12.2136	12.1944	12.1757					4.69061	4.82099	4.96235	5.11157	5.26316	5.30173	5.45419	5.59546
Mexico	Marine Fish, Other	0.270806	0.278333	0.286495	0.29511	0.303862	0.306088	0.31489	0.323047	0.33134	0.33982	0.350642	0.361725	0.373054	0.38461	0.396359	0.408277	0.419705	0.431271	0.442983	0.454877	0.466977	0.47929	0.491812	0.50456	0.517539	0.530765	0.544242	0.557967	0.571949	0.586174	0.600641	0.615351	0.614476	0.613469	0.612506	0.611563					0.235602	0.24215	0.24925	0.256745	0.26436	0.266297	0.273955	0.281051
Mexico	Crustaceans	2.25672	2.39977	2.557	2.72584	2.90066	2.94971	3.12892	3.29851	3.47314	3.65327	3.88274	4.11997	4.36444	4.61549	4.87217	5.13358	5.38524	5.63935	5.89526	6.15273	6.41126	6.6702	6.92862	7.18593	7.44131	7.69409	7.94341	8.18831	8.42795	8.66122	8.88713	9.10477	9.10461	9.08969	9.07541	9.06144					0.857554	0.911914	0.971662	1.03582	1.10225	1.12089	1.18899	1.25344
Mexico	Cephalopods	0.336456	0.359848	0.385669	0.413524	0.442502	0.450715	0.480584	0.508976	0.538312	0.568668	0.607421	0.647622	0.689177	0.731971	0.775839	0.820619	0.863822	0.907503	0.951535	0.995849	1.04034	1.08487	1.12926	1.17338	1.21707	1.26017	1.30253	1.34395	1.38426	1.42324	1.4607	1.49648	1.49681	1.49436	1.49201	1.48972					0.234409	0.250706	0.268696	0.288102	0.308291	0.314013	0.334823	0.354603
Mexico	Molluscs, Other	0.869863	0.919478	0.973781	1.03183	1.09166	1.10825	1.16925	1.22672	1.2857	1.34635	1.42348	1.50296	1.58463	1.66827	1.75358	1.84029	1.9236	2.00763	2.0922	2.1773	2.26279	2.34852	2.43422	2.51975	2.60489	2.68946	2.77324	2.85597	2.93741	3.01724	3.09518	3.17098	3.17013	3.16493	3.15996	3.1551					0.147877	0.156311	0.165543	0.175411	0.185582	0.188402	0.198773	0.208543
Peru	Freshwater Fish	2.82238	2.87074	2.9175	2.96451	3.01398	3.01904	3.08002	3.14112	3.20667	3.2743	3.35841	3.44235	3.52693	3.61226	3.69883	3.78719	3.8723	3.9588	4.04674	4.13651	4.22834	4.32231	4.41841	4.5169	4.61779	4.72114	4.82705	4.93558	5.04693	5.1611	5.27812	5.39811	5.38259	5.36752	5.3525	5.33771					2.45547	2.49755	2.53823	2.57913	2.62216	2.62657	2.67962	2.73277
Peru	Demersal Fish	1.71607	1.75705	1.79772	1.83896	1.88173	1.88835	1.93813	1.9872	2.03922	2.09271	2.15919	2.22573	2.29279	2.36042	2.42888	2.49852	2.56543	2.63314	2.70168	2.77125	2.84198	2.91388	2.98692	3.06122	3.13676	3.21354	3.29157	3.37087	3.45149	3.53342	3.6166	3.70107	3.69134	3.68101	3.67071	3.66057					1.49298	1.52863	1.56402	1.5999	1.63711	1.64286	1.68617	1.72886
Peru	Pelagic Fish	13.8224	14.1525	14.4801	14.8123	15.1568	15.21	15.611	16.0063	16.4253	16.8561	17.3916	17.9276	18.4678	19.0124	19.5639	20.1249	20.6637	21.2092	21.7612	22.3216	22.8913	23.4704	24.0587	24.6572	25.2656	25.8841	26.5126	27.1513	27.8007	28.4606	29.1306	29.811	29.7326	29.6494	29.5664	29.4848					12.0255	12.3127	12.5977	12.8867	13.1864	13.2327	13.5816	13.9254
Peru	Marine Fish, Other	2.95759	3.02821	3.09831	3.16939	3.2431	3.2545	3.3403	3.42486	3.51452	3.60671	3.72129	3.83597	3.95155	4.0681	4.1861	4.30612	4.42142	4.53813	4.65625	4.77615	4.89805	5.02197	5.14785	5.27591	5.4061	5.53842	5.67291	5.80957	5.94853	6.08972	6.23309	6.37867	6.3619	6.3441	6.32634	6.30886					2.57311	2.63454	2.69553	2.75737	2.8215	2.83141	2.90606	2.97963
Peru	Crustaceans	1.36393	1.43866	1.51709	1.59912	1.68408	1.704	1.79635	1.88611	1.98034	2.07765	2.19973	2.32402	2.45074	2.57964	2.71073	2.84409	2.97231	3.10155	3.23147	3.362	3.49293	3.62392	3.75455	3.8846	4.01364	4.14127	4.2671	4.39073	4.51182	4.62993	4.74458	4.8554	4.84856	4.83499	4.82146	4.80814					0.518294	0.546691	0.576495	0.607667	0.639952	0.647521	0.682612	0.716722
Peru	Cephalopods	0.82571	0.874343	0.925653	0.979533	1.03546	1.04885	1.10957	1.16865	1.23073	1.29495	1.37569	1.45811	1.54234	1.62819	1.71566	1.80474	1.8905	1.97699	2.06397	2.15135	2.23897	2.32657	2.41383	2.50057	2.58647	2.67123	2.75457	2.83616	2.91576	2.99303	3.06763	3.13928	3.13537	3.12659	3.11784	3.10923					0.575272	0.609155	0.644903	0.682441	0.721407	0.730737	0.77304	0.8142
Peru	Molluscs, Other	1.55822	1.63599	1.71709	1.8015	1.88872	1.90858	2.00364	2.09596	2.19281	2.29264	2.41759	2.5444	2.67334	2.8042	2.93705	3.07204	3.20167	3.33225	3.46349	3.59539	3.7278	3.86042	3.99289	4.12505	4.25652	4.38695	4.51603	4.64338	4.76877	4.89177	5.01196	5.12902	5.12081	5.10648	5.09219	5.07812					0.264897	0.278119	0.291905	0.306255	0.321082	0.324459	0.340618	0.356314
																																										19.9055	20.4073	20.9088	21.4194	21.9496	22.0363	22.6497	23.2539
France	Freshwater Fish	3.86261	3.8924	3.92397	3.95711	3.98969	4.01721	4.0416	4.06354	4.08392	4.10357	4.12302	4.14251	4.16169	4.18039	4.19825	4.21484	4.23009	4.24415	4.25706	4.26904	4.28037	4.29097	4.30073	4.30992	4.31863	4.32704	4.33519	4.34316	4.35099	4.3586	4.36607	4.37331	4.38036	4.38713	4.39357	4.39995					3.36047	3.38639	3.41386	3.44269	3.47103	3.49497	3.51619	3.53528
France	Demersal Fish	11.6394	12.0394	12.4728	12.9343	13.406	13.6069	14.0699	14.5064	14.9504	15.4054	15.9632	16.5382	17.1295	17.7364	18.3577	18.9914	19.6092	20.2379	20.8774	21.5289	22.1936	22.8711	23.5607	24.2639	24.9812	25.7136	26.4617	27.2257	28.0065	28.8034	29.6172	30.4474	30.5015	30.5487	30.5935	30.6379					10.1263	10.4742	10.8514	11.2528	11.6632	11.838	12.2408	12.6206
France	Pelagic Fish	7.19147	7.47878	7.79054	8.12274	8.4629	8.60248	8.93828	9.25522	9.57797	9.9089	10.3157	10.7349	11.1657	11.6077	12.0598	12.5207	12.9692	13.4248	13.8873	14.3572	14.835	15.3204	15.8125	16.3122	16.8194	17.3346	17.8579	18.3892	18.9286	19.4755	20.03	20.5915	20.6326	20.6645	20.6948	20.7248					6.25658	6.50654	6.77777	7.06679	7.36272	7.48416	7.7763	8.05204
France	Marine Fish, Other	0.16334	0.169866	0.176947	0.184492	0.192218	0.195388	0.203015	0.210214	0.217545	0.225061	0.234301	0.243822	0.253607	0.263646	0.273916	0.284382	0.294569	0.304917	0.315422	0.326095	0.336948	0.347972	0.35915	0.370499	0.382019	0.393722	0.405606	0.417673	0.429925	0.442347	0.454941	0.467694	0.468628	0.469352	0.470041	0.470724					0.142106	0.147783	0.153944	0.160508	0.16723	0.169988	0.176623	0.182886
France	Crustaceans	3.52827	3.66922	3.82218	3.98517	4.15205	4.22053	4.38528	4.54078	4.69913	4.86149	5.06108	5.26674	5.47811	5.69495	5.91678	6.14287	6.36291	6.58643	6.81335	7.04388	7.27833	7.51644	7.75791	8.00305	8.25189	8.50468	8.76139	9.02205	9.2867	9.55502	9.82707	10.1025	10.1227	10.1384	10.1532	10.168					1.34074	1.39431	1.45243	1.51436	1.57778	1.6038	1.66641	1.72549
France	Cephalopods	0.510907	0.547591	0.588157	0.632167	0.678145	0.695138	0.742146	0.787216	0.833832	0.882194	0.942794	1.00592	1.07144	1.13923	1.20908	1.28072	1.35062	1.42171	1.49379	1.56673	1.64041	1.71457	1.78892	1.86332	1.93755	2.01141	2.08468	2.15712	2.22847	2.29842	2.36673	2.43307	2.44097	2.44474	2.44833	2.45189					0.355949	0.381507	0.409769	0.440431	0.472464	0.484303	0.517053	0.548453
France	Molluscs, Other	5.56784	5.98009	6.43672	6.93293	7.45222	7.64344	8.17569	8.68672	9.21599	9.76571	10.4555	11.1749	11.9225	12.6966	13.4951	14.3147	15.1148	15.929	16.7548	17.5906	18.4349	19.2844	20.136	20.9875	21.8365	22.6805	23.5166	24.342	25.1536	25.9475	26.721	27.47	27.5616	27.6042	27.6447	27.6848					0.946532	1.01661	1.09424	1.1786	1.26688	1.29938	1.38987	1.47674
																																										22.5286	23.3074	24.1534	25.0562	25.9813	26.3746	27.2832	28.1415
[truncated: 28 more columns]

## Sheet: IN- Live to Edible Conversion
Item	Conversion from live weight to edible weight
Fish, Seafood	0.74	Weighted average
Species Groups
Freshwater Fish	0.87
Demersal Fish	0.87
Pelagic Fish	0.87
Marine Fish, Other	0.87
Crustaceans	0.38
Cephalopods	0.6967
Molluscs, Other	0.17

## Sheet: IN - Income E, Species to .4
Country	Item	2015	2016	2017	2018	2019	2020	2021	2022	2023	2024	2025	2026	2027	2028	2029	2030	2031	2032	2033	2034	2035	2036	2037	2038	2039	2040	2041	2042	2043	2044	2045	2046	2047	2048	2049	2050	change_value
China	Freshwater Fish	0.6886	0.680354	0.672109	0.663863	0.655617	0.647371	0.639126	0.63088	0.622634	0.614389	0.606143	0.597897	0.589651	0.581406	0.57316	0.564914	0.556669	0.548423	0.540177	0.531931	0.523686	0.51544	0.507194	0.498949	0.490703	0.482457	0.474211	0.465966	0.45772	0.449474	0.441229	0.432983	0.424737	0.416491	0.408246	0.4	0.00824571
China	Demersal Fish	0.5381	0.534154	0.530209	0.526263	0.522317	0.518371	0.514426	0.51048	0.506534	0.502589	0.498643	0.494697	0.490751	0.486806	0.48286	0.478914	0.474969	0.471023	0.467077	0.463131	0.459186	0.45524	0.451294	0.447349	0.443403	0.439457	0.435511	0.431566	0.42762	0.423674	0.419729	0.415783	0.411837	0.407891	0.403946	0.4	0.00394571
China	Pelagic Fish	0.5381	0.534154	0.530209	0.526263	0.522317	0.518371	0.514426	0.51048	0.506534	0.502589	0.498643	0.494697	0.490751	0.486806	0.48286	0.478914	0.474969	0.471023	0.467077	0.463131	0.459186	0.45524	0.451294	0.447349	0.443403	0.439457	0.435511	0.431566	0.42762	0.423674	0.419729	0.415783	0.411837	0.407891	0.403946	0.4	0.00394571
China	Marine Fish, Other	0.5381	0.534154	0.530209	0.526263	0.522317	0.518371	0.514426	0.51048	0.506534	0.502589	0.498643	0.494697	0.490751	0.486806	0.48286	0.478914	0.474969	0.471023	0.467077	0.463131	0.459186	0.45524	0.451294	0.447349	0.443403	0.439457	0.435511	0.431566	0.42762	0.423674	0.419729	0.415783	0.411837	0.407891	0.403946	0.4	0.00394571
China	Crustaceans	1.4467	1.41679	1.38689	1.35698	1.32708	1.29717	1.26727	1.23736	1.20745	1.17755	1.14764	1.11774	1.08783	1.05793	1.02802	0.998114	0.968209	0.938303	0.908397	0.878491	0.848586	0.81868	0.788774	0.758869	0.728963	0.699057	0.669151	0.639246	0.60934	0.579434	0.549529	0.519623	0.489717	0.459811	0.429906	0.4	0.0299057
China	Cephalopods	1.5424	1.50976	1.47712	1.44448	1.41184	1.3792	1.34656	1.31392	1.28128	1.24864	1.216	1.18336	1.15072	1.11808	1.08544	1.0528	1.02016	0.98752	0.95488	0.92224	0.8896	0.85696	0.82432	0.79168	0.75904	0.7264	0.69376	0.66112	0.62848	0.59584	0.5632	0.53056	0.49792	0.46528	0.43264	0.4	0.03264
China	Molluscs, Other	1.4798	1.44895	1.4181	1.38725	1.35639	1.32554	1.29469	1.26384	1.23299	1.20214	1.17129	1.14043	1.10958	1.07873	1.04788	1.01703	0.986177	0.955326	0.924474	0.893623	0.862771	0.83192	0.801069	0.770217	0.739366	0.708514	0.677663	0.646811	0.61596	0.585109	0.554257	0.523406	0.492554	0.461703	0.430851	0.4	0.0308514
China	Aquatic Animals, Others	0.654	0.646743	0.639486	0.632229	0.624971	0.617714	0.610457	0.6032	0.595943	0.588686	0.581429	0.574171	0.566914	0.559657	0.5524	0.545143	0.537886	0.530629	0.523371	0.516114	0.508857	0.5016	0.494343	0.487086	0.479829	0.472571	0.465314	0.458057	0.4508	0.443543	0.436286	0.429029	0.421771	0.414514	0.407257	0.4	0.00725714
China	Aquatic Plants	0.654	0.646743	0.639486	0.632229	0.624971	0.617714	0.610457	0.6032	0.595943	0.588686	0.581429	0.574171	0.566914	0.559657	0.5524	0.545143	0.537886	0.530629	0.523371	0.516114	0.508857	0.5016	0.494343	0.487086	0.479829	0.472571	0.465314	0.458057	0.4508	0.443543	0.436286	0.429029	0.421771	0.414514	0.407257	0.4	0.00725714
Ghana	Freshwater Fish	0.5013	0.498406	0.495511	0.492617	0.489723	0.486829	0.483934	0.48104	0.478146	0.475251	0.472357	0.469463	0.466569	0.463674	0.46078	0.457886	0.454991	0.452097	0.449203	0.446309	0.443414	0.44052	0.437626	0.434731	0.431837	0.428943	0.426049	0.423154	0.42026	0.417366	0.414471	0.411577	0.408683	0.405789	0.402894	0.4	0.00289429
Ghana	Demersal Fish	0.6849	0.67676	0.66862	0.66048	0.65234	0.6442	0.63606	0.62792	0.61978	0.61164	0.6035	0.59536	0.58722	0.57908	0.57094	0.5628	0.55466	0.54652	0.53838	0.53024	0.5221	0.51396	0.50582	0.49768	0.48954	0.4814	0.47326	0.46512	0.45698	0.44884	0.4407	0.43256	0.42442	0.41628	0.40814	0.4	0.00814
Ghana	Pelagic Fish	0.6849	0.67676	0.66862	0.66048	0.65234	0.6442	0.63606	0.62792	0.61978	0.61164	0.6035	0.59536	0.58722	0.57908	0.57094	0.5628	0.55466	0.54652	0.53838	0.53024	0.5221	0.51396	0.50582	0.49768	0.48954	0.4814	0.47326	0.46512	0.45698	0.44884	0.4407	0.43256	0.42442	0.41628	0.40814	0.4	0.00814
Ghana	Marine Fish, Other	0.6849	0.67676	0.66862	0.66048	0.65234	0.6442	0.63606	0.62792	0.61978	0.61164	0.6035	0.59536	0.58722	0.57908	0.57094	0.5628	0.55466	0.54652	0.53838	0.53024	0.5221	0.51396	0.50582	0.49768	0.48954	0.4814	0.47326	0.46512	0.45698	0.44884	0.4407	0.43256	0.42442	0.41628	0.40814	0.4	0.00814
Ghana	Crustaceans	1.1734	1.1513	1.12921	1.10711	1.08501	1.06291	1.04082	1.01872	0.996623	0.974526	0.952429	0.930331	0.908234	0.886137	0.86404	0.841943	0.819846	0.797749	0.775651	0.753554	0.731457	0.70936	0.687263	0.665166	0.643069	0.620971	0.598874	0.576777	0.55468	0.532583	0.510486	0.488389	0.466291	0.444194	0.422097	0.4	0.0220971
Ghana	Cephalopods	1.0059	0.988589	0.971277	0.953966	0.936654	0.919343	0.902031	0.88472	0.867409	0.850097	0.832786	0.815474	0.798163	0.780851	0.76354	0.746229	0.728917	0.711606	0.694294	0.676983	0.659671	0.64236	0.625049	0.607737	0.590426	0.573114	0.555803	0.538491	0.52118	0.503869	0.486557	0.469246	0.451934	0.434623	0.417311	0.4	0.0173114
Ghana	Molluscs, Other	1.0764	1.05707	1.03775	1.01842	0.999097	0.979771	0.960446	0.94112	0.921794	0.902469	0.883143	0.863817	0.844491	0.825166	0.80584	0.786514	0.767189	0.747863	0.728537	0.709211	0.689886	0.67056	0.651234	0.631909	0.612583	0.593257	0.573931	0.554606	0.53528	0.515954	0.496629	0.477303	0.457977	0.438651	0.419326	0.4	0.0193257
Ghana	Aquatic Animals, Others		0	0	0	0	0	0	0	0	0	0	0	0	0	0	0	0	0	0	0	0	0	0	0	0	0	0	0	0	0	0	0	0	0	0	0	0
Ghana	Aquatic Plants		0	0	0	0	0	0	0	0	0	0	0	0	0	0	0	0	0	0	0	0	0	0	0	0	0	0	0	0	0	0	0	0	0	0	0	0
India	Freshwater Fish	0.6068	0.600891	0.594983	0.589074	0.583166	0.577257	0.571349	0.56544	0.559531	0.553623	0.547714	0.541806	0.535897	0.529989	0.52408	0.518171	0.512263	0.506354	0.500446	0.494537	0.488629	0.48272	0.476811	0.470903	0.464994	0.459086	0.453177	0.447269	0.44136	0.435451	0.429543	0.423634	0.417726	0.411817	0.405909	0.4	0.00590857
India	Demersal Fish	0.446	0.444686	0.443371	0.442057	0.440743	0.439429	0.438114	0.4368	0.435486	0.434171	0.432857	0.431543	0.430229	0.428914	0.4276	0.426286	0.424971	0.423657	0.422343	0.421029	0.419714	0.4184	0.417086	0.415771	0.414457	0.413143	0.411829	0.410514	0.4092	0.407886	0.406571	0.405257	0.403943	0.402629	0.401314	0.4	0.00131429
India	Pelagic Fish	0.446	0.444686	0.443371	0.442057	0.440743	0.439429	0.438114	0.4368	0.435486	0.434171	0.432857	0.431543	0.430229	0.428914	0.4276	0.426286	0.424971	0.423657	0.422343	0.421029	0.419714	0.4184	0.417086	0.415771	0.414457	0.413143	0.411829	0.410514	0.4092	0.407886	0.406571	0.405257	0.403943	0.402629	0.401314	0.4	0.00131429
India	Marine Fish, Other	0.446	0.444686	0.443371	0.442057	0.440743	0.439429	0.438114	0.4368	0.435486	0.434171	0.432857	0.431543	0.430229	0.428914	0.4276	0.426286	0.424971	0.423657	0.422343	0.421029	0.419714	0.4184	0.417086	0.415771	0.414457	0.413143	0.411829	0.410514	0.4092	0.407886	0.406571	0.405257	0.403943	0.402629	0.401314	0.4	0.00131429
India	Crustaceans	1.3169	1.2907	1.26451	1.23831	1.21211	1.18591	1.15972	1.13352	1.10732	1.08113	1.05493	1.02873	1.00253	0.976337	0.95014	0.923943	0.897746	0.871549	0.845351	0.819154	0.792957	0.76676	0.740563	0.714366	0.688169	0.661971	0.635774	0.609577	0.58338	0.557183	0.530986	0.504789	0.478591	0.452394	0.426197	0.4	0.0261971
India	Cephalopods	1.0359	1.01773	0.999563	0.981394	0.963226	0.945057	0.926889	0.90872	0.890551	0.872383	0.854214	0.836046	0.817877	0.799709	0.78154	0.763371	0.745203	0.727034	0.708866	0.690697	0.672529	0.65436	0.636191	0.618023	0.599854	0.581686	0.563517	0.545349	0.52718	0.509011	0.490843	0.472674	0.454506	0.436337	0.418169	0.4	0.0181686
India	Molluscs, Other	0.838	0.825486	0.812971	0.800457	0.787943	0.775429	0.762914	0.7504	0.737886	0.725371	0.712857	0.700343	0.687829	0.675314	0.6628	0.650286	0.637771	0.625257	0.612743	0.600229	0.587714	0.5752	0.562686	0.550171	0.537657	0.525143	0.512629	0.500114	0.4876	0.475086	0.462571	0.450057	0.437543	0.425029	0.412514	0.4	0.0125143
India	Aquatic Animals, Others		0	0	0	0	0	0	0	0	0	0	0	0	0	0	0	0	0	0	0	0	0	0	0	0	0	0	0	0	0	0	0	0	0	0	0	0
India	Aquatic Plants		0	0	0	0	0	0	0	0	0	0	0	0	0	0	0	0	0	0	0	0	0	0	0	0	0	0	0	0	0	0	0	0	0	0	0	0
Nigeria	Freshwater Fish	0.5657	0.560966	0.556231	0.551497	0.546763	0.542029	0.537294	0.53256	0.527826	0.523091	0.518357	0.513623	0.508889	0.504154	0.49942	0.494686	0.489951	0.485217	0.480483	0.475749	0.471014	0.46628	0.461546	0.456811	0.452077	0.447343	0.442609	0.437874	0.43314	0.428406	0.423671	0.418937	0.414203	0.409469	0.404734	0.4	0.00473429
Nigeria	Demersal Fish	0.6644	0.656846	0.649291	0.641737	0.634183	0.626629	0.619074	0.61152	0.603966	0.596411	0.588857	0.581303	0.573749	0.566194	0.55864	0.551086	0.543531	0.535977	0.528423	0.520869	0.513314	0.50576	0.498206	0.490651	0.483097	0.475543	0.467989	0.460434	0.45288	0.445326	0.437771	0.430217	0.422663	0.415109	0.407554	0.4	0.00755429
Nigeria	Pelagic Fish	0.6644	0.656846	0.649291	0.641737	0.634183	0.626629	0.619074	0.61152	0.603966	0.596411	0.588857	0.581303	0.573749	0.566194	0.55864	0.551086	0.543531	0.535977	0.528423	0.520869	0.513314	0.50576	0.498206	0.490651	0.483097	0.475543	0.467989	0.460434	0.45288	0.445326	0.437771	0.430217	0.422663	0.415109	0.407554	0.4	0.00755429
Nigeria	Marine Fish, Other	0.6644	0.656846	0.649291	0.641737	0.634183	0.626629	0.619074	0.61152	0.603966	0.596411	0.588857	0.581303	0.573749	0.566194	0.55864	0.551086	0.543531	0.535977	0.528423	0.520869	0.513314	0.50576	0.498206	0.490651	0.483097	0.475543	0.467989	0.460434	0.45288	0.445326	0.437771	0.430217	0.422663	0.415109	0.407554	0.4	0.00755429
Nigeria	Crustaceans	1.1016	1.08155	1.06151	1.04146	1.02142	1.00137	0.981326	0.96128	0.941234	0.921189	0.901143	0.881097	0.861051	0.841006	0.82096	0.800914	0.780869	0.760823	0.740777	0.720731	0.700686	0.68064	0.660594	0.640549	0.620503	0.600457	0.580411	0.560366	0.54032	0.520274	0.500229	0.480183	0.460137	0.440091	0.420046	0.4	0.0200457
Nigeria	Cephalopods	1.0253	1.00743	0.989569	0.971703	0.953837	0.935971	0.918106	0.90024	0.882374	0.864509	0.846643	0.828777	0.810911	0.793046	0.77518	0.757314	0.739449	0.721583	0.703717	0.685851	0.667986	0.65012	0.632254	0.614389	0.596523	0.578657	0.560791	0.542926	0.52506	0.507194	0.489329	0.471463	0.453597	0.435731	0.417866	0.4	0.0178657
Nigeria	Molluscs, Other	0.9629	0.946817	0.930734	0.914651	0.898569	0.882486	0.866403	0.85032	0.834237	0.818154	0.802071	0.785989	0.769906	0.753823	0.73774	0.721657	0.705574	0.689491	0.673409	0.657326	0.641243	0.62516	0.609077	0.592994	0.576911	0.560829	0.544746	0.528663	0.51258	0.496497	0.480414	0.464331	0.448249	0.432166	0.416083	0.4	0.0160829
Nigeria	Aquatic Animals, Others		0	0	0	0	0	0	0	0	0	0	0	0	0	0	0	0	0	0	0	0	0	0	0	0	0	0	0	0	0	0	0	0	0	0	0	0
Nigeria	Aquatic Plants		0	0	0	0	0	0	0	0	0	0	0	0	0	0	0	0	0	0	0	0	0	0	0	0	0	0	0	0	0	0	0	0	0	0	0	0
Spain	Freshwater Fish	0.4942	0.491509	0.488817	0.486126	0.483434	0.480743	0.478051	0.47536	0.472669	0.469977	0.467286	0.464594	0.461903	0.459211	0.45652	0.453829	0.451137	0.448446	0.445754	0.443063	0.440371	0.43768	0.434989	0.432297	0.429606	0.426914	0.424223	0.421531	0.41884	0.416149	0.413457	0.410766	0.408074	0.405383	0.402691	0.4	0.00269143
Spain	Demersal Fish	0.6364	0.629646	0.622891	0.616137	0.609383	0.602629	0.595874	0.58912	0.582366	0.575611	0.568857	0.562103	0.555349	0.548594	0.54184	0.535086	0.528331	0.521577	0.514823	0.508069	0.501314	0.49456	0.487806	0.481051	0.474297	0.467543	0.460789	0.454034	0.44728	0.440526	0.433771	0.427017	0.420263	0.413509	0.406754	0.4	0.00675429
Spain	Pelagic Fish	0.6364	0.629646	0.622891	0.616137	0.609383	0.602629	0.595874	0.58912	0.582366	0.575611	0.568857	0.562103	0.555349	0.548594	0.54184	0.535086	0.528331	0.521577	0.514823	0.508069	0.501314	0.49456	0.487806	0.481051	0.474297	0.467543	0.460789	0.454034	0.44728	0.440526	0.433771	0.427017	0.420263	0.413509	0.406754	0.4	0.00675429
Spain	Marine Fish, Other	0.6364	0.629646	0.622891	0.616137	0.609383	0.602629	0.595874	0.58912	0.582366	0.575611	0.568857	0.562103	0.555349	0.548594	0.54184	0.535086	0.528331	0.521577	0.514823	0.508069	0.501314	0.49456	0.487806	0.481051	0.474297	0.467543	0.460789	0.454034	0.44728	0.440526	0.433771	0.427017	0.420263	0.413509	0.406754	0.4	0.00675429
Spain	Crustaceans	1.2872	1.26185	1.2365	1.21115	1.18581	1.16046	1.13511	1.10976	1.08441	1.05906	1.03371	1.00837	0.983017	0.957669	0.93232	0.906971	0.881623	0.856274	0.830926	0.805577	0.780229	0.75488	0.729531	0.704183	0.678834	0.653486	0.628137	0.602789	0.57744	0.552091	0.526743	0.501394	0.476046	0.450697	0.425349	0.4	0.0253486
Spain	Cephalopods	1.5409	1.5083	1.47571	1.44311	1.41051	1.37791	1.34532	1.31272	1.28012	1.24753	1.21493	1.18233	1.14973	1.11714	1.08454	1.05194	1.01935	0.986749	0.954151	0.921554	0.888957	0.85636	0.823763	0.791166	0.758569	0.725971	0.693374	0.660777	0.62818	0.595583	0.562986	0.530389	0.497791	0.465194	0.432597	0.4	0.0325971
Spain	Molluscs, Other	1.2885	1.26311	1.23773	1.21234	1.18696	1.16157	1.13619	1.1108	1.08541	1.06003	1.03464	1.00926	0.983871	0.958486	0.9331	0.907714	0.882329	0.856943	0.831557	0.806171	0.780786	0.7554	0.730014	0.704629	0.679243	0.653857	0.628471	0.603086	0.5777	0.552314	0.526929	0.501543	0.476157	0.450771	0.425386	0.4	0.0253857
Spain	Aquatic Animals, Others	0.384	0.384	0.384	0.384	0.384	0.384	0.384	0.384	0.384	0.384	0.384	0.384	0.384	0.384	0.384	0.384	0.384	0.384	0.384	0.384	0.384	0.384	0.384	0.384	0.384	0.384	0.384	0.384	0.384	0.384	0.384	0.384	0.384	0.384	0.384	0.384	0
Spain	Aquatic Plants		0	0	0	0	0	0	0	0	0	0	0	0	0	0	0	0	0	0	0	0	0	0	0	0	0	0	0	0	0	0	0	0	0	0	0	0
United States	Freshwater Fish	0.4833	0.48092	0.47854	0.47616	0.47378	0.4714	0.46902	0.46664	0.46426	0.46188	0.4595	0.45712	0.45474	0.45236	0.44998	0.4476	0.44522	0.44284	0.44046	0.43808	0.4357	0.43332	0.43094	0.42856	0.42618	0.4238	0.42142	0.41904	0.41666	0.41428	0.4119	0.40952	0.40714	0.40476	0.40238	0.4	0.00238
United States	Demersal Fish	0.5081	0.505011	0.501923	0.498834	0.495746	0.492657	0.489569	0.48648	0.483391	0.480303	0.477214	0.474126	0.471037	0.467949	0.46486	0.461771	0.458683	0.455594	0.452506	0.449417	0.446329	0.44324	0.440151	0.437063	0.433974	0.430886	0.427797	0.424709	0.42162	0.418531	0.415443	0.412354	0.409266	0.406177	0.403089	0.4	0.00308857
United States	Pelagic Fish	0.5081	0.505011	0.501923	0.498834	0.495746	0.492657	0.489569	0.48648	0.483391	0.480303	0.477214	0.474126	0.471037	0.467949	0.46486	0.461771	0.458683	0.455594	0.452506	0.449417	0.446329	0.44324	0.440151	0.437063	0.433974	0.430886	0.427797	0.424709	0.42162	0.418531	0.415443	0.412354	0.409266	0.406177	0.403089	0.4	0.00308857
United States	Marine Fish, Other	0.5081	0.505011	0.501923	0.498834	0.495746	0.492657	0.489569	0.48648	0.483391	0.480303	0.477214	0.474126	0.471037	0.467949	0.46486	0.461771	0.458683	0.455594	0.452506	0.449417	0.446329	0.44324	0.440151	0.437063	0.433974	0.430886	0.427797	0.424709	0.42162	0.418531	0.415443	0.412354	0.409266	0.406177	0.403089	0.4	0.00308857
United States	Crustaceans	1.2814	1.25622	1.23103	1.20585	1.18067	1.15549	1.1303	1.10512	1.07994	1.05475	1.02957	1.00439	0.979206	0.954023	0.92884	0.903657	0.878474	0.853291	0.828109	0.802926	0.777743	0.75256	0.727377	0.702194	0.677011	0.651829	0.626646	0.601463	0.57628	0.551097	0.525914	0.500731	0.475549	0.450366	0.425183	0.4	0.0251829
United States	Cephalopods	1.2496	1.22533	1.20105	1.17678	1.1525	1.12823	1.10395	1.07968	1.05541	1.03113	1.00686	0.982583	0.958309	0.934034	0.90976	0.885486	0.861211	0.836937	0.812663	0.788389	0.764114	0.73984	0.715566	0.691291	0.667017	0.642743	0.618469	0.594194	0.56992	0.545646	0.521371	0.497097	0.472823	0.448549	0.424274	0.4	0.0242743
United States	Molluscs, Other	1.1952	1.17248	1.14976	1.12704	1.10432	1.0816	1.05888	1.03616	1.01344	0.99072	0.968	0.94528	0.92256	0.89984	0.87712	0.8544	0.83168	0.80896	0.78624	0.76352	0.7408	0.71808	0.69536	0.67264	0.64992	0.6272	0.60448	0.58176	0.55904	0.53632	0.5136	0.49088	0.46816	0.44544	0.42272	0.4	0.02272
United States	Aquatic Animals, Others	0.26	0.26	0.26	0.26	0.26	0.26	0.26	0.26	0.26	0.26	0.26	0.26	0.26	0.26	0.26	0.26	0.26	0.26	0.26	0.26	0.26	0.26	0.26	0.26	0.26	0.26	0.26	0.26	0.26	0.26	0.26	0.26	0.26	0.26	0.26	0.26	0
United States	Aquatic Plants		0	0	0	0	0	0	0	0	0	0	0	0	0	0	0	0	0	0	0	0	0	0	0	0	0	0	0	0	0	0	0	0	0	0	0	0
Brazil	Freshwater Fish	0.5086	0.505497	0.502394	0.499291	0.496189	0.493086	0.489983	0.48688	0.483777	0.480674	0.477571	0.474469	0.471366	0.468263	0.46516	0.462057	0.458954	0.455851	0.452749	0.449646	0.446543	0.44344	0.440337	0.437234	0.434131	0.431029	0.427926	0.424823	0.42172	0.418617	0.415514	0.412411	0.409309	0.406206	0.403103	0.4	0.00310286
Brazil	Demersal Fish	0.5218	0.51832	0.51484	0.51136	0.50788	0.5044	0.50092	0.49744	0.49396	0.49048	0.487	0.48352	0.48004	0.47656	0.47308	0.4696	0.46612	0.46264	0.45916	0.45568	0.4522	0.44872	0.44524	0.44176	0.43828	0.4348	0.43132	0.42784	0.42436	0.42088	0.4174	0.41392	0.41044	0.40696	0.40348	0.4	0.00348
Brazil	Pelagic Fish	0.5218	0.51832	0.51484	0.51136	0.50788	0.5044	0.50092	0.49744	0.49396	0.49048	0.487	0.48352	0.48004	0.47656	0.47308	0.4696	0.46612	0.46264	0.45916	0.45568	0.4522	0.44872	0.44524	0.44176	0.43828	0.4348	0.43132	0.42784	0.42436	0.42088	0.4174	0.41392	0.41044	0.40696	0.40348	0.4	0.00348
Brazil	Marine Fish, Other	0.5218	0.51832	0.51484	0.51136	0.50788	0.5044	0.50092	0.49744	0.49396	0.49048	0.487	0.48352	0.48004	0.47656	0.47308	0.4696	0.46612	0.46264	0.45916	0.45568	0.4522	0.44872	0.44524	0.44176	0.43828	0.4348	0.43132	0.42784	0.42436	0.42088	0.4174	0.41392	0.41044	0.40696	0.40348	0.4	0.00348
Brazil	Crustaceans	1.1973	1.17452	1.15174	1.12896	1.10618	1.0834	1.06062	1.03784	1.01506	0.99228	0.9695	0.94672	0.92394	0.90116	0.87838	0.8556	0.83282	0.81004	0.78726	0.76448	0.7417	0.71892	0.69614	0.67336	0.65058	0.6278	0.60502	0.58224	0.55946	0.53668	0.5139	0.49112	0.46834	0.44556	0.42278	0.4	0.02278
Brazil	Cephalopods	1.1733	1.15121	1.12911	1.10702	1.08492	1.06283	1.04073	1.01864	0.996546	0.974451	0.952357	0.930263	0.908169	0.886074	0.86398	0.841886	0.819791	0.797697	0.775603	0.753509	0.731414	0.70932	0.687226	0.665131	0.643037	0.620943	0.598849	0.576754	0.55466	0.532566	0.510471	0.488377	0.466283	0.444189	0.422094	0.4	0.0220943
Brazil	Molluscs, Other	1.0318	1.01375	0.995697	0.977646	0.959594	0.941543	0.923491	0.90544	0.887389	0.869337	0.851286	0.833234	0.815183	0.797131	0.77908	0.761029	0.742977	0.724926	0.706874	0.688823	0.670771	0.65272	0.634669	0.616617	0.598566	0.580514	0.562463	0.544411	0.52636	0.508309	0.490257	0.472206	0.454154	0.436103	0.418051	0.4	0.0180514
Brazil	Aquatic Animals, Others		0	0	0	0	0	0	0	0	0	0	0	0	0	0	0	0	0	0	0	0	0	0	0	0	0	0	0	0	0	0	0	0	0	0	0	0
Brazil	Aquatic Plants		0	0	0	0	0	0	0	0	0	0	0	0	0	0	0	0	0	0	0	0	0	0	0	0	0	0	0	0	0	0	0	0	0	0	0	0
Mexico	Freshwater Fish	0.4936	0.490926	0.488251	0.485577	0.482903	0.480229	0.477554	0.47488	0.472206	0.469531	0.466857	0.464183	0.461509	0.458834	0.45616	0.453486	0.450811	0.448137	0.445463	0.442789	0.440114	0.43744	0.434766	0.432091	0.429417	0.426743	0.424069	0.421394	0.41872	0.416046	0.413371	0.410697	0.408023	0.405349	0.402674	0.4	0.00267429
Mexico	Demersal Fish	0.5529	0.548531	0.544163	0.539794	0.535426	0.531057	0.526689	0.52232	0.517951	0.513583	0.509214	0.504846	0.500477	0.496109	0.49174	0.487371	0.483003	0.478634	0.474266	0.469897	0.465529	0.46116	0.456791	0.452423	0.448054	0.443686	0.439317	0.434949	0.43058	0.426211	0.421843	0.417474	0.413106	0.408737	0.404369	0.4	0.00436857
Mexico	Pelagic Fish	0.5529	0.548531	0.544163	0.539794	0.535426	0.531057	0.526689	0.52232	0.517951	0.513583	0.509214	0.504846	0.500477	0.496109	0.49174	0.487371	0.483003	0.478634	0.474266	0.469897	0.465529	0.46116	0.456791	0.452423	0.448054	0.443686	0.439317	0.434949	0.43058	0.426211	0.421843	0.417474	0.413106	0.408737	0.404369	0.4	0.00436857
Mexico	Marine Fish, Other	0.5529	0.548531	0.544163	0.539794	0.535426	0.531057	0.526689	0.52232	0.517951	0.513583	0.509214	0.504846	0.500477	0.496109	0.49174	0.487371	0.483003	0.478634	0.474266	0.469897	0.465529	0.46116	0.456791	0.452423	0.448054	0.443686	0.439317	0.434949	0.43058	0.426211	0.421843	0.417474	0.413106	0.408737	0.404369	0.4	0.00436857
Mexico	Crustaceans	1.3004	1.27467	1.24895	1.22322	1.1975	1.17177	1.14605	1.12032	1.09459	1.06887	1.04314	1.01742	0.991691	0.965966	0.94024	0.914514	0.888789	0.863063	0.837337	0.811611	0.785886	0.76016	0.734434	0.708709	0.682983	0.657257	0.631531	0.605806	0.58008	0.554354	0.528629	0.502903	0.477177	0.451451	0.425726	0.4	0.0257257
Mexico	Cephalopods	1.4292	1.39979	1.37039	1.34098	1.31158	1.28217	1.25277	1.22336	1.19395	1.16455	1.13514	1.10574	1.07633	1.04693	1.01752	0.988114	0.958709	0.929303	0.899897	0.870491	0.841086	0.81168	0.782274	0.752869	0.723463	0.694057	0.664651	0.635246	0.60584	0.576434	0.547029	0.517623	0.488217	0.458811	0.429406	0.4	0.0294057
Mexico	Molluscs, Other	1.167	1.14509	1.12317	1.10126	1.07934	1.05743	1.03551	1.0136	0.991686	0.969771	0.947857	0.925943	0.904029	0.882114	0.8602	0.838286	0.816371	0.794457	0.772543	0.750629	0.728714	0.7068	0.684886	0.662971	0.641057	0.619143	0.597229	0.575314	0.5534	0.531486	0.509571	0.487657	0.465743	0.443829	0.421914	0.4	0.0219143
Mexico	Aquatic Animals, Others	0.506	0.502971	0.499943	0.496914	0.493886	0.490857	0.487829	0.4848	0.481771	0.478743	0.475714	0.472686	0.469657	0.466629	0.4636	0.460571	0.457543	0.454514	0.451486	0.448457	0.445429	0.4424	0.439371	0.436343	0.433314	0.430286	0.427257	0.424229	0.4212	0.418171	0.415143	0.412114	0.409086	0.406057	0.403029	0.4	0.00302857
Mexico	Aquatic Plants		0	0	0	0	0	0	0	0	0	0	0	0	0	0	0	0	0	0	0	0	0	0	0	0	0	0	0	0	0	0	0	0	0	0	0	0
Peru	Freshwater Fish	0.3905	0.3905	0.3905	0.3905	0.3905	0.3905	0.3905	0.3905	0.3905	0.3905	0.3905	0.3905	0.3905	0.3905	0.3905	0.3905	0.3905	0.3905	0.3905	0.3905	0.3905	0.3905	0.3905	0.3905	0.3905	0.3905	0.3905	0.3905	0.3905	0.3905	0.3905	0.3905	0.3905	0.3905	0.3905	0.3905	0
Peru	Demersal Fish	0.5309	0.52716	0.52342	0.51968	0.51594	0.5122	0.50846	0.50472	0.50098	0.49724	0.4935	0.48976	0.48602	0.48228	0.47854	0.4748	0.47106	0.46732	0.46358	0.45984	0.4561	0.45236	0.44862	0.44488	0.44114	0.4374	0.43366	0.42992	0.42618	0.42244	0.4187	0.41496	0.41122	0.40748	0.40374	0.4	0.00374
Peru	Pelagic Fish	0.5309	0.52716	0.52342	0.51968	0.51594	0.5122	0.50846	0.50472	0.50098	0.49724	0.4935	0.48976	0.48602	0.48228	0.47854	0.4748	0.47106	0.46732	0.46358	0.45984	0.4561	0.45236	0.44862	0.44488	0.44114	0.4374	0.43366	0.42992	0.42618	0.42244	0.4187	0.41496	0.41122	0.40748	0.40374	0.4	0.00374
Peru	Marine Fish, Other	0.5309	0.52716	0.52342	0.51968	0.51594	0.5122	0.50846	0.50472	0.50098	0.49724	0.4935	0.48976	0.48602	0.48228	0.47854	0.4748	0.47106	0.46732	0.46358	0.45984	0.4561	0.45236	0.44862	0.44488	0.44114	0.4374	0.43366	0.42992	0.42618	0.42244	0.4187	0.41496	0.41122	0.40748	0.40374	0.4	0.00374
Peru	Crustaceans	1.1819	1.15956	1.13722	1.11488	1.09254	1.0702	1.04786	1.02552	1.00318	0.98084	0.9585	0.93616	0.91382	0.89148	0.86914	0.8468	0.82446	0.80212	0.77978	0.75744	0.7351	0.71276	0.69042	0.66808	0.64574	0.6234	0.60106	0.57872	0.55638	0.53404	0.5117	0.48936	0.46702	0.44468	0.42234	0.4	0.02234
Peru	Cephalopods	1.2684	1.24359	1.21878	1.19397	1.16915	1.14434	1.11953	1.09472	1.06991	1.0451	1.02029	0.995474	0.970663	0.945851	0.92104	0.896229	0.871417	0.846606	0.821794	0.796983	0.772171	0.74736	0.722549	0.697737	0.672926	0.648114	0.623303	0.598491	0.57368	0.548869	0.524057	0.499246	0.474434	0.449623	0.424811	0.4	0.0248114
Peru	Molluscs, Other	1.0792	1.05979	1.04039	1.02098	1.00158	0.982171	0.962766	0.94336	0.923954	0.904549	0.885143	0.865737	0.846331	0.826926	0.80752	0.788114	0.768709	0.749303	0.729897	0.710491	0.691086	0.67168	0.652274	0.632869	0.613463	0.594057	0.574651	0.555246	0.53584	0.516434	0.497029	0.477623	0.458217	0.438811	0.419406	0.4	0.0194057
Peru	Aquatic Animals, Others	0.579	0.573886	0.568771	0.563657	0.558543	0.553429	0.548314	0.5432	0.538086	0.532971	0.527857	0.522743	0.517629	0.512514	0.5074	0.502286	0.497171	0.492057	0.486943	0.481829	0.476714	0.4716	0.466486	0.461371	0.456257	0.451143	0.446029	0.440914	0.4358	0.430686	0.425571	0.420457	0.415343	0.410229	0.405114	0.4	0.00511429
Peru	Aquatic plants		0	0	0	0	0	0	0	0	0	0	0	0	0	0	0	0	0	0	0	0	0	0	0	0	0	0	0	0	0	0	0	0	0	0	0	0
France	Freshwater Fish	0.4878	0.485291	0.482783	0.480274	0.477766	0.475257	0.472749	0.47024	0.467731	0.465223	0.462714	0.460206	0.457697	0.455189	0.45268	0.450171	0.447663	0.445154	0.442646	0.440137	0.437629	0.43512	0.432611	0.430103	0.427594	0.425086	0.422577	0.420069	0.41756	0.415051	0.412543	0.410034	0.407526	0.405017	0.402509	0.4	0.00250857
France	Demersal Fish	0.604	0.598171	0.592343	0.586514	0.580686	0.574857	0.569029	0.5632	0.557371	0.551543	0.545714	0.539886	0.534057	0.528229	0.5224	0.516571	0.510743	0.504914	0.499086	0.493257	0.487429	0.4816	0.475771	0.469943	0.464114	0.458286	0.452457	0.446629	0.4408	0.434971	0.429143	0.423314	0.417486	0.411657	0.405829	0.4	0.00582857
France	Pelagic Fish	0.604	0.598171	0.592343	0.586514	0.580686	0.574857	0.569029	0.5632	0.557371	0.551543	0.545714	0.539886	0.534057	0.528229	0.5224	0.516571	0.510743	0.504914	0.499086	0.493257	0.487429	0.4816	0.475771	0.469943	0.464114	0.458286	0.452457	0.446629	0.4408	0.434971	0.429143	0.423314	0.417486	0.411657	0.405829	0.4	0.00582857
France	Marine Fish, Other	0.604	0.598171	0.592343	0.586514	0.580686	0.574857	0.569029	0.5632	0.557371	0.551543	0.545714	0.539886	0.534057	0.528229	0.5224	0.516571	0.510743	0.504914	0.499086	0.493257	0.487429	0.4816	0.475771	0.469943	0.464114	0.458286	0.452457	0.446629	0.4408	0.434971	0.429143	0.423314	0.417486	0.411657	0.405829	0.4	0.00582857
France	Crustaceans	1.2666	1.24184	1.21708	1.19232	1.16756	1.1428	1.11804	1.09328	1.06852	1.04376	1.019	0.99424	0.96948	0.94472	0.91996	0.8952	0.87044	0.84568	0.82092	0.79616	0.7714	0.74664	0.72188	0.69712	0.67236	0.6476	0.62284	0.59808	0.57332	0.54856	0.5238	0.49904	0.47428	0.44952	0.42476	0.4	0.02476
France	Cephalopods	1.3132	1.28711	1.26102	1.23493	1.20883	1.18274	1.15665	1.13056	1.10447	1.07838	1.05229	1.02619	1.0001	0.974011	0.94792	0.921829	0.895737	0.869646	0.843554	0.817463	0.791371	0.76528	0.739189	0.713097	0.687006	0.660914	0.634823	0.608731	0.58264	0.556549	0.530457	0.504366	0.478274	0.452183	0.426091	0.4	0.0260914
France	Molluscs, Other	1.2948	1.26923	1.24367	1.2181	1.19254	1.16697	1.14141	1.11584	1.09027	1.06471	1.03914	1.01358	0.988011	0.962446	0.93688	0.911314	0.885749	0.860183	0.834617	0.809051	0.783486	0.75792	0.732354	0.706789	0.681223	0.655657	0.630091	0.604526	0.57896	0.553394	0.527829	0.502263	0.476697	0.451131	0.425566	0.4	0.0255657
France	Aquatic Animals, Others	0.372	0.372	0.372	0.372	0.372	0.372	0.372	0.372	0.372	0.372	0.372	0.372	0.372	0.372	0.372	0.372	0.372	0.372	0.372	0.372	0.372	0.372	0.372	0.372	0.372	0.372	0.372	0.372	0.372	0.372	0.372	0.372	0.372	0.372	0.372	0.372	0

## Sheet: IN - FAO Consumption, Species
Country	Item	Year	Consumption_Value
China	Freshwater Fish	2015	24601.8
China	Demersal Fish	2015	4798.6
China	Pelagic Fish	2015	950.2
China	Marine Fish, Other	2015	1730.2
China	Crustaceans	2015	6301.81
China	Cephalopods	2015	1427.54
China	Molluscs, Other	2015	14070.8
China	Aquatic Animals, Others	2015	955
China	Aquatic Plants	2015	2
Ghana	Freshwater Fish	2015	149
Ghana	Demersal Fish	2015	56
Ghana	Pelagic Fish	2015	469
Ghana	Marine Fish, Other	2015	10
Ghana	Crustaceans	2015	1
Ghana	Cephalopods	2015	3
Ghana	Molluscs, Other	2015	0
Ghana	Aquatic Animals, Others	2015	0
Ghana	Aquatic Plants	2015	0
India	Freshwater Fish	2015	5918
India	Demersal Fish	2015	699
India	Pelagic Fish	2015	942
India	Marine Fish, Other	2015	170
India	Crustaceans	2015	565
India	Cephalopods	2015	2
India	Molluscs, Other	2015	109
India	Aquatic Animals, Others	2015	0
India	Aquatic Plants	2015	0
Nigeria	Freshwater Fish	2015	658
Nigeria	Demersal Fish	2015	514
Nigeria	Pelagic Fish	2015	722
Nigeria	Marine Fish, Other	2015	107
Nigeria	Crustaceans	2015	28
Nigeria	Cephalopods	2015	0
Nigeria	Molluscs, Other	2015	6
Nigeria	Aquatic Animals, Others	2015	0
Nigeria	Aquatic Plants	2015	0
Spain	Freshwater Fish	2015	179
Spain	Demersal Fish	2015	634
Spain	Pelagic Fish	2015	465
Spain	Marine Fish, Other	2015	65
Spain	Crustaceans	2015	162
Spain	Cephalopods	2015	124
Spain	Molluscs, Other	2015	405
Spain	Aquatic Animals, Others	2015	2
Spain	Aquatic Plants	2015	0
United States	Freshwater Fish	2015	1735
United States	Demersal Fish	2015	1473
United States	Pelagic Fish	2015	883
United States	Marine Fish, Other	2015	5
United States	Crustaceans	2015	1917
United States	Cephalopods	2015	79
United States	Molluscs, Other	2015	942
United States	Aquatic Animals, Others	2015	16
United States	Aquatic Plants	2015	0
Brazil	Freshwater Fish	2015	904
Brazil	Demersal Fish	2015	577
Brazil	Pelagic Fish	2015	119
Brazil	Marine Fish, Other	2015	73
Brazil	Crustaceans	2015	124
Brazil	Cephalopods	2015	10
Brazil	Molluscs, Other	2015	38
Brazil	Aquatic Animals, Others	2015	0
Brazil	Aquatic Plants	2015	0
Mexico	Freshwater Fish	2015	503
Mexico	Demersal Fish	2015	198
Mexico	Pelagic Fish	2015	657
Mexico	Marine Fish, Other	2015	33
Mexico	Crustaceans	2015	275
Mexico	Cephalopods	2015	41
Mexico	Molluscs, Other	2015	106
Mexico	Aquatic Animals, Others	2015	34
Mexico	Aquatic Plants	2015	0
Peru	Freshwater Fish	2015	86
Peru	Demersal Fish	2015	52.29
Peru	Pelagic Fish	2015	421.18
Peru	Marine Fish, Other	2015	90.12
Peru	Crustaceans	2015	41.56
Peru	Cephalopods	2015	25.16
Peru	Molluscs, Other	2015	47.48
Peru	Aquatic Animals, Others	2015	0.41
France	Freshwater Fish	2015	257.05
France	Demersal Fish	2015	774.58
France	Pelagic Fish	2015	478.58
France	Marine Fish, Other	2015	10.87
France	Crustaceans	2015	234.8
France	Cephalopods	2015	34
France	Molluscs, Other	2015	370.53
France	Aquatic Animals, Others	2015	6.08

## Sheet: IN - Income Elasticity, Species
Country	Item	Source	Raw or calculated?	Notes		2015	2016	2017	2018	2019	2020	2021	2022	2023	2024	2025	2026	2027	2028	2029	2030	2031	2032	2033	2034	2035	2036	2037	2038	2039	2040	2041	2042	2043	2044	2045	2046	2047	2048	2049	2050
China	Freshwater Fish	Cai and Leung 2017				0.6886	0.6886	0.6886	0.6886	0.6886	0.6886	0.6886	0.6886	0.6886	0.6886	0.6886	0.6886	0.6886	0.6886	0.6886	0.6886	0.6886	0.6886	0.6886	0.6886	0.6886	0.6886	0.6886	0.6886	0.6886	0.6886	0.6886	0.6886	0.6886	0.6886	0.6886	0.6886	0.6886	0.6886	0.6886	0.6886
China	Demersal Fish	Cai and Leung 2017				0.5381	0.5381	0.5381	0.5381	0.5381	0.5381	0.5381	0.5381	0.5381	0.5381	0.5381	0.5381	0.5381	0.5381	0.5381	0.5381	0.5381	0.5381	0.5381	0.5381	0.5381	0.5381	0.5381	0.5381	0.5381	0.5381	0.5381	0.5381	0.5381	0.5381	0.5381	0.5381	0.5381	0.5381	0.5381	0.5381
China	Pelagic Fish	Cai and Leung 2017				0.5381	0.5381	0.5381	0.5381	0.5381	0.5381	0.5381	0.5381	0.5381	0.5381	0.5381	0.5381	0.5381	0.5381	0.5381	0.5381	0.5381	0.5381	0.5381	0.5381	0.5381	0.5381	0.5381	0.5381	0.5381	0.5381	0.5381	0.5381	0.5381	0.5381	0.5381	0.5381	0.5381	0.5381	0.5381	0.5381
China	Marine Fish, Other	Cai and Leung 2017				0.5381	0.5381	0.5381	0.5381	0.5381	0.5381	0.5381	0.5381	0.5381	0.5381	0.5381	0.5381	0.5381	0.5381	0.5381	0.5381	0.5381	0.5381	0.5381	0.5381	0.5381	0.5381	0.5381	0.5381	0.5381	0.5381	0.5381	0.5381	0.5381	0.5381	0.5381	0.5381	0.5381	0.5381	0.5381	0.5381
China	Crustaceans	Cai and Leung 2017				1.4467	1.4467	1.4467	1.4467	1.4467	1.4467	1.4467	1.4467	1.4467	1.4467	1.4467	1.4467	1.4467	1.4467	1.4467	1.4467	1.4467	1.4467	1.4467	1.4467	1.4467	1.4467	1.4467	1.4467	1.4467	1.4467	1.4467	1.4467	1.4467	1.4467	1.4467	1.4467	1.4467	1.4467	1.4467	1.4467
China	Cephalopods	Cai and Leung 2017				1.5424	1.5424	1.5424	1.5424	1.5424	1.5424	1.5424	1.5424	1.5424	1.5424	1.5424	1.5424	1.5424	1.5424	1.5424	1.5424	1.5424	1.5424	1.5424	1.5424	1.5424	1.5424	1.5424	1.5424	1.5424	1.5424	1.5424	1.5424	1.5424	1.5424	1.5424	1.5424	1.5424	1.5424	1.5424	1.5424
China	Molluscs, Other	Cai and Leung 2017				1.4798	1.4798	1.4798	1.4798	1.4798	1.4798	1.4798	1.4798	1.4798	1.4798	1.4798	1.4798	1.4798	1.4798	1.4798	1.4798	1.4798	1.4798	1.4798	1.4798	1.4798	1.4798	1.4798	1.4798	1.4798	1.4798	1.4798	1.4798	1.4798	1.4798	1.4798	1.4798	1.4798	1.4798	1.4798	1.4798
China	Aquatic Animals, Others	Muhammad et al 2011				0.654	0.654	0.654	0.654	0.654	0.654	0.654	0.654	0.654	0.654	0.654	0.654	0.654	0.654	0.654	0.654	0.654	0.654	0.654	0.654	0.654	0.654	0.654	0.654	0.654	0.654	0.654	0.654	0.654	0.654	0.654	0.654	0.654	0.654	0.654	0.654
China	Aquatic Plants	Muhammad et al 2011				0.654	0.654	0.654	0.654	0.654	0.654	0.654	0.654	0.654	0.654	0.654	0.654	0.654	0.654	0.654	0.654	0.654	0.654	0.654	0.654	0.654	0.654	0.654	0.654	0.654	0.654	0.654	0.654	0.654	0.654	0.654	0.654	0.654	0.654	0.654	0.654
Ghana	Freshwater Fish	Cai and Leung 2017	Western Africa			0.5013	0.5013	0.5013	0.5013	0.5013	0.5013	0.5013	0.5013	0.5013	0.5013	0.5013	0.5013	0.5013	0.5013	0.5013	0.5013	0.5013	0.5013	0.5013	0.5013	0.5013	0.5013	0.5013	0.5013	0.5013	0.5013	0.5013	0.5013	0.5013	0.5013	0.5013	0.5013	0.5013	0.5013	0.5013	0.5013
Ghana	Demersal Fish	Cai and Leung 2017	Western Africa			0.6849	0.6849	0.6849	0.6849	0.6849	0.6849	0.6849	0.6849	0.6849	0.6849	0.6849	0.6849	0.6849	0.6849	0.6849	0.6849	0.6849	0.6849	0.6849	0.6849	0.6849	0.6849	0.6849	0.6849	0.6849	0.6849	0.6849	0.6849	0.6849	0.6849	0.6849	0.6849	0.6849	0.6849	0.6849	0.6849
Ghana	Pelagic Fish	Cai and Leung 2017	Western Africa			0.6849	0.6849	0.6849	0.6849	0.6849	0.6849	0.6849	0.6849	0.6849	0.6849	0.6849	0.6849	0.6849	0.6849	0.6849	0.6849	0.6849	0.6849	0.6849	0.6849	0.6849	0.6849	0.6849	0.6849	0.6849	0.6849	0.6849	0.6849	0.6849	0.6849	0.6849	0.6849	0.6849	0.6849	0.6849	0.6849
Ghana	Marine Fish, Other	Cai and Leung 2017	Western Africa			0.6849	0.6849	0.6849	0.6849	0.6849	0.6849	0.6849	0.6849	0.6849	0.6849	0.6849	0.6849	0.6849	0.6849	0.6849	0.6849	0.6849	0.6849	0.6849	0.6849	0.6849	0.6849	0.6849	0.6849	0.6849	0.6849	0.6849	0.6849	0.6849	0.6849	0.6849	0.6849	0.6849	0.6849	0.6849	0.6849
Ghana	Crustaceans	Cai and Leung 2017	Western Africa			1.1734	1.1734	1.1734	1.1734	1.1734	1.1734	1.1734	1.1734	1.1734	1.1734	1.1734	1.1734	1.1734	1.1734	1.1734	1.1734	1.1734	1.1734	1.1734	1.1734	1.1734	1.1734	1.1734	1.1734	1.1734	1.1734	1.1734	1.1734	1.1734	1.1734	1.1734	1.1734	1.1734	1.1734	1.1734	1.1734
Ghana	Cephalopods	Cai and Leung 2017	Western Africa			1.0059	1.0059	1.0059	1.0059	1.0059	1.0059	1.0059	1.0059	1.0059	1.0059	1.0059	1.0059	1.0059	1.0059	1.0059	1.0059	1.0059	1.0059	1.0059	1.0059	1.0059	1.0059	1.0059	1.0059	1.0059	1.0059	1.0059	1.0059	1.0059	1.0059	1.0059	1.0059	1.0059	1.0059	1.0059	1.0059
Ghana	Molluscs, Other	Cai and Leung 2017	Western Africa			1.0764	1.0764	1.0764	1.0764	1.0764	1.0764	1.0764	1.0764	1.0764	1.0764	1.0764	1.0764	1.0764	1.0764	1.0764	1.0764	1.0764	1.0764	1.0764	1.0764	1.0764	1.0764	1.0764	1.0764	1.0764	1.0764	1.0764	1.0764	1.0764	1.0764	1.0764	1.0764	1.0764	1.0764	1.0764	1.0764
Ghana	Aquatic Animals, Others
Ghana	Aquatic Plants
India	Freshwater Fish	Cai and Leung 2017				0.6068	0.6068	0.6068	0.6068	0.6068	0.6068	0.6068	0.6068	0.6068	0.6068	0.6068	0.6068	0.6068	0.6068	0.6068	0.6068	0.6068	0.6068	0.6068	0.6068	0.6068	0.6068	0.6068	0.6068	0.6068	0.6068	0.6068	0.6068	0.6068	0.6068	0.6068	0.6068	0.6068	0.6068	0.6068	0.6068
India	Demersal Fish	Cai and Leung 2017				0.446	0.446	0.446	0.446	0.446	0.446	0.446	0.446	0.446	0.446	0.446	0.446	0.446	0.446	0.446	0.446	0.446	0.446	0.446	0.446	0.446	0.446	0.446	0.446	0.446	0.446	0.446	0.446	0.446	0.446	0.446	0.446	0.446	0.446	0.446	0.446
India	Pelagic Fish	Cai and Leung 2017				0.446	0.446	0.446	0.446	0.446	0.446	0.446	0.446	0.446	0.446	0.446	0.446	0.446	0.446	0.446	0.446	0.446	0.446	0.446	0.446	0.446	0.446	0.446	0.446	0.446	0.446	0.446	0.446	0.446	0.446	0.446	0.446	0.446	0.446	0.446	0.446
India	Marine Fish, Other	Cai and Leung 2017				0.446	0.446	0.446	0.446	0.446	0.446	0.446	0.446	0.446	0.446	0.446	0.446	0.446	0.446	0.446	0.446	0.446	0.446	0.446	0.446	0.446	0.446	0.446	0.446	0.446	0.446	0.446	0.446	0.446	0.446	0.446	0.446	0.446	0.446	0.446	0.446
India	Crustaceans	Cai and Leung 2017				1.3169	1.3169	1.3169	1.3169	1.3169	1.3169	1.3169	1.3169	1.3169	1.3169	1.3169	1.3169	1.3169	1.3169	1.3169	1.3169	1.3169	1.3169	1.3169	1.3169	1.3169	1.3169	1.3169	1.3169	1.3169	1.3169	1.3169	1.3169	1.3169	1.3169	1.3169	1.3169	1.3169	1.3169	1.3169	1.3169
India	Cephalopods	Cai and Leung 2017				1.0359	1.0359	1.0359	1.0359	1.0359	1.0359	1.0359	1.0359	1.0359	1.0359	1.0359	1.0359	1.0359	1.0359	1.0359	1.0359	1.0359	1.0359	1.0359	1.0359	1.0359	1.0359	1.0359	1.0359	1.0359	1.0359	1.0359	1.0359	1.0359	1.0359	1.0359	1.0359	1.0359	1.0359	1.0359	1.0359
India	Molluscs, Other	Cai and Leung 2017				0.838	0.838	0.838	0.838	0.838	0.838	0.838	0.838	0.838	0.838	0.838	0.838	0.838	0.838	0.838	0.838	0.838	0.838	0.838	0.838	0.838	0.838	0.838	0.838	0.838	0.838	0.838	0.838	0.838	0.838	0.838	0.838	0.838	0.838	0.838	0.838
India	Aquatic Animals, Others
India	Aquatic Plants
Nigeria	Freshwater Fish	Cai and Leung 2017				0.5657	0.5657	0.5657	0.5657	0.5657	0.5657	0.5657	0.5657	0.5657	0.5657	0.5657	0.5657	0.5657	0.5657	0.5657	0.5657	0.5657	0.5657	0.5657	0.5657	0.5657	0.5657	0.5657	0.5657	0.5657	0.5657	0.5657	0.5657	0.5657	0.5657	0.5657	0.5657	0.5657	0.5657	0.5657	0.5657
Nigeria	Demersal Fish	Cai and Leung 2017				0.6644	0.6644	0.6644	0.6644	0.6644	0.6644	0.6644	0.6644	0.6644	0.6644	0.6644	0.6644	0.6644	0.6644	0.6644	0.6644	0.6644	0.6644	0.6644	0.6644	0.6644	0.6644	0.6644	0.6644	0.6644	0.6644	0.6644	0.6644	0.6644	0.6644	0.6644	0.6644	0.6644	0.6644	0.6644	0.6644
Nigeria	Pelagic Fish	Cai and Leung 2017				0.6644	0.6644	0.6644	0.6644	0.6644	0.6644	0.6644	0.6644	0.6644	0.6644	0.6644	0.6644	0.6644	0.6644	0.6644	0.6644	0.6644	0.6644	0.6644	0.6644	0.6644	0.6644	0.6644	0.6644	0.6644	0.6644	0.6644	0.6644	0.6644	0.6644	0.6644	0.6644	0.6644	0.6644	0.6644	0.6644
Nigeria	Marine Fish, Other	Cai and Leung 2017				0.6644	0.6644	0.6644	0.6644	0.6644	0.6644	0.6644	0.6644	0.6644	0.6644	0.6644	0.6644	0.6644	0.6644	0.6644	0.6644	0.6644	0.6644	0.6644	0.6644	0.6644	0.6644	0.6644	0.6644	0.6644	0.6644	0.6644	0.6644	0.6644	0.6644	0.6644	0.6644	0.6644	0.6644	0.6644	0.6644
Nigeria	Crustaceans	Cai and Leung 2017				1.1016	1.1016	1.1016	1.1016	1.1016	1.1016	1.1016	1.1016	1.1016	1.1016	1.1016	1.1016	1.1016	1.1016	1.1016	1.1016	1.1016	1.1016	1.1016	1.1016	1.1016	1.1016	1.1016	1.1016	1.1016	1.1016	1.1016	1.1016	1.1016	1.1016	1.1016	1.1016	1.1016	1.1016	1.1016	1.1016
Nigeria	Cephalopods	Cai and Leung 2017				1.0253	1.0253	1.0253	1.0253	1.0253	1.0253	1.0253	1.0253	1.0253	1.0253	1.0253	1.0253	1.0253	1.0253	1.0253	1.0253	1.0253	1.0253	1.0253	1.0253	1.0253	1.0253	1.0253	1.0253	1.0253	1.0253	1.0253	1.0253	1.0253	1.0253	1.0253	1.0253	1.0253	1.0253	1.0253	1.0253
Nigeria	Molluscs, Other	Cai and Leung 2017				0.9629	0.9629	0.9629	0.9629	0.9629	0.9629	0.9629	0.9629	0.9629	0.9629	0.9629	0.9629	0.9629	0.9629	0.9629	0.9629	0.9629	0.9629	0.9629	0.9629	0.9629	0.9629	0.9629	0.9629	0.9629	0.9629	0.9629	0.9629	0.9629	0.9629	0.9629	0.9629	0.9629	0.9629	0.9629	0.9629
Nigeria	Aquatic Animals, Others
Nigeria	Aquatic Plants
Spain	Freshwater Fish	Cai and Leung 2017				0.4942	0.4942	0.4942	0.4942	0.4942	0.4942	0.4942	0.4942	0.4942	0.4942	0.4942	0.4942	0.4942	0.4942	0.4942	0.4942	0.4942	0.4942	0.4942	0.4942	0.4942	0.4942	0.4942	0.4942	0.4942	0.4942	0.4942	0.4942	0.4942	0.4942	0.4942	0.4942	0.4942	0.4942	0.4942	0.4942
Spain	Demersal Fish	Cai and Leung 2017				0.6364	0.6364	0.6364	0.6364	0.6364	0.6364	0.6364	0.6364	0.6364	0.6364	0.6364	0.6364	0.6364	0.6364	0.6364	0.6364	0.6364	0.6364	0.6364	0.6364	0.6364	0.6364	0.6364	0.6364	0.6364	0.6364	0.6364	0.6364	0.6364	0.6364	0.6364	0.6364	0.6364	0.6364	0.6364	0.6364
Spain	Pelagic Fish	Cai and Leung 2017				0.6364	0.6364	0.6364	0.6364	0.6364	0.6364	0.6364	0.6364	0.6364	0.6364	0.6364	0.6364	0.6364	0.6364	0.6364	0.6364	0.6364	0.6364	0.6364	0.6364	0.6364	0.6364	0.6364	0.6364	0.6364	0.6364	0.6364	0.6364	0.6364	0.6364	0.6364	0.6364	0.6364	0.6364	0.6364	0.6364
Spain	Marine Fish, Other	Cai and Leung 2017				0.6364	0.6364	0.6364	0.6364	0.6364	0.6364	0.6364	0.6364	0.6364	0.6364	0.6364	0.6364	0.6364	0.6364	0.6364	0.6364	0.6364	0.6364	0.6364	0.6364	0.6364	0.6364	0.6364	0.6364	0.6364	0.6364	0.6364	0.6364	0.6364	0.6364	0.6364	0.6364	0.6364	0.6364	0.6364	0.6364
Spain	Crustaceans	Cai and Leung 2017				1.2872	1.2872	1.2872	1.2872	1.2872	1.2872	1.2872	1.2872	1.2872	1.2872	1.2872	1.2872	1.2872	1.2872	1.2872	1.2872	1.2872	1.2872	1.2872	1.2872	1.2872	1.2872	1.2872	1.2872	1.2872	1.2872	1.2872	1.2872	1.2872	1.2872	1.2872	1.2872	1.2872	1.2872	1.2872	1.2872
Spain	Cephalopods	Cai and Leung 2017				1.5409	1.5409	1.5409	1.5409	1.5409	1.5409	1.5409	1.5409	1.5409	1.5409	1.5409	1.5409	1.5409	1.5409	1.5409	1.5409	1.5409	1.5409	1.5409	1.5409	1.5409	1.5409	1.5409	1.5409	1.5409	1.5409	1.5409	1.5409	1.5409	1.5409	1.5409	1.5409	1.5409	1.5409	1.5409	1.5409
Spain	Molluscs, Other	Cai and Leung 2017				1.2885	1.2885	1.2885	1.2885	1.2885	1.2885	1.2885	1.2885	1.2885	1.2885	1.2885	1.2885	1.2885	1.2885	1.2885	1.2885	1.2885	1.2885	1.2885	1.2885	1.2885	1.2885	1.2885	1.2885	1.2885	1.2885	1.2885	1.2885	1.2885	1.2885	1.2885	1.2885	1.2885	1.2885	1.2885	1.2885
Spain	Aquatic Animals, Others	Muhammad et al 2011				0.384	0.384	0.384	0.384	0.384	0.384	0.384	0.384	0.384	0.384	0.384	0.384	0.384	0.384	0.384	0.384	0.384	0.384	0.384	0.384	0.384	0.384	0.384	0.384	0.384	0.384	0.384	0.384	0.384	0.384	0.384	0.384	0.384	0.384	0.384	0.384
Spain	Aquatic Plants
United States	Freshwater Fish	Cai and Leung 2017	Raw			0.4833	0.4833	0.4833	0.4833	0.4833	0.4833	0.4833	0.4833	0.4833	0.4833	0.4833	0.4833	0.4833	0.4833	0.4833	0.4833	0.4833	0.4833	0.4833	0.4833	0.4833	0.4833	0.4833	0.4833	0.4833	0.4833	0.4833	0.4833	0.4833	0.4833	0.4833	0.4833	0.4833	0.4833	0.4833	0.4833
United States	Demersal Fish	Cai and Leung 2017	Raw			0.5081	0.5081	0.5081	0.5081	0.5081	0.5081	0.5081	0.5081	0.5081	0.5081	0.5081	0.5081	0.5081	0.5081	0.5081	0.5081	0.5081	0.5081	0.5081	0.5081	0.5081	0.5081	0.5081	0.5081	0.5081	0.5081	0.5081	0.5081	0.5081	0.5081	0.5081	0.5081	0.5081	0.5081	0.5081	0.5081
United States	Pelagic Fish	Cai and Leung 2017	Raw			0.5081	0.5081	0.5081	0.5081	0.5081	0.5081	0.5081	0.5081	0.5081	0.5081	0.5081	0.5081	0.5081	0.5081	0.5081	0.5081	0.5081	0.5081	0.5081	0.5081	0.5081	0.5081	0.5081	0.5081	0.5081	0.5081	0.5081	0.5081	0.5081	0.5081	0.5081	0.5081	0.5081	0.5081	0.5081	0.5081
United States	Marine Fish, Other	Cai and Leung 2017	Raw			0.5081	0.5081	0.5081	0.5081	0.5081	0.5081	0.5081	0.5081	0.5081	0.5081	0.5081	0.5081	0.5081	0.5081	0.5081	0.5081	0.5081	0.5081	0.5081	0.5081	0.5081	0.5081	0.5081	0.5081	0.5081	0.5081	0.5081	0.5081	0.5081	0.5081	0.5081	0.5081	0.5081	0.5081	0.5081	0.5081
United States	Crustaceans	Cai and Leung 2017	Raw			1.2814	1.2814	1.2814	1.2814	1.2814	1.2814	1.2814	1.2814	1.2814	1.2814	1.2814	1.2814	1.2814	1.2814	1.2814	1.2814	1.2814	1.2814	1.2814	1.2814	1.2814	1.2814	1.2814	1.2814	1.2814	1.2814	1.2814	1.2814	1.2814	1.2814	1.2814	1.2814	1.2814	1.2814	1.2814	1.2814
United States	Cephalopods	Cai and Leung 2017	Raw			1.2496	1.2496	1.2496	1.2496	1.2496	1.2496	1.2496	1.2496	1.2496	1.2496	1.2496	1.2496	1.2496	1.2496	1.2496	1.2496	1.2496	1.2496	1.2496	1.2496	1.2496	1.2496	1.2496	1.2496	1.2496	1.2496	1.2496	1.2496	1.2496	1.2496	1.2496	1.2496	1.2496	1.2496	1.2496	1.2496
United States	Molluscs, Other	Cai and Leung 2017	Raw			1.1952	1.1952	1.1952	1.1952	1.1952	1.1952	1.1952	1.1952	1.1952	1.1952	1.1952	1.1952	1.1952	1.1952	1.1952	1.1952	1.1952	1.1952	1.1952	1.1952	1.1952	1.1952	1.1952	1.1952	1.1952	1.1952	1.1952	1.1952	1.1952	1.1952	1.1952	1.1952	1.1952	1.1952	1.1952	1.1952
United States	Aquatic Animals, Others	Muhammad et al 2011				0.26	0.26	0.26	0.26	0.26	0.26	0.26	0.26	0.26	0.26	0.26	0.26	0.26	0.26	0.26	0.26	0.26	0.26	0.26	0.26	0.26	0.26	0.26	0.26	0.26	0.26	0.26	0.26	0.26	0.26	0.26	0.26	0.26	0.26	0.26	0.26
United States	Aquatic Plants
Brazil	Freshwater Fish	Cai and Leung 2017	Raw			0.5086	0.5086	0.5086	0.5086	0.5086	0.5086	0.5086	0.5086	0.5086	0.5086	0.5086	0.5086	0.5086	0.5086	0.5086	0.5086	0.5086	0.5086	0.5086	0.5086	0.5086	0.5086	0.5086	0.5086	0.5086	0.5086	0.5086	0.5086	0.5086	0.5086	0.5086	0.5086	0.5086	0.5086	0.5086	0.5086
Brazil	Demersal Fish	Cai and Leung 2017	Raw			0.5218	0.5218	0.5218	0.5218	0.5218	0.5218	0.5218	0.5218	0.5218	0.5218	0.5218	0.5218	0.5218	0.5218	0.5218	0.5218	0.5218	0.5218	0.5218	0.5218	0.5218	0.5218	0.5218	0.5218	0.5218	0.5218	0.5218	0.5218	0.5218	0.5218	0.5218	0.5218	0.5218	0.5218	0.5218	0.5218
Brazil	Pelagic Fish	Cai and Leung 2017	Raw			0.5218	0.5218	0.5218	0.5218	0.5218	0.5218	0.5218	0.5218	0.5218	0.5218	0.5218	0.5218	0.5218	0.5218	0.5218	0.5218	0.5218	0.5218	0.5218	0.5218	0.5218	0.5218	0.5218	0.5218	0.5218	0.5218	0.5218	0.5218	0.5218	0.5218	0.5218	0.5218	0.5218	0.5218	0.5218	0.5218
Brazil	Marine Fish, Other	Cai and Leung 2017	Raw			0.5218	0.5218	0.5218	0.5218	0.5218	0.5218	0.5218	0.5218	0.5218	0.5218	0.5218	0.5218	0.5218	0.5218	0.5218	0.5218	0.5218	0.5218	0.5218	0.5218	0.5218	0.5218	0.5218	0.5218	0.5218	0.5218	0.5218	0.5218	0.5218	0.5218	0.5218	0.5218	0.5218	0.5218	0.5218	0.5218
Brazil	Crustaceans	Cai and Leung 2017	Raw			1.1973	1.1973	1.1973	1.1973	1.1973	1.1973	1.1973	1.1973	1.1973	1.1973	1.1973	1.1973	1.1973	1.1973	1.1973	1.1973	1.1973	1.1973	1.1973	1.1973	1.1973	1.1973	1.1973	1.1973	1.1973	1.1973	1.1973	1.1973	1.1973	1.1973	1.1973	1.1973	1.1973	1.1973	1.1973	1.1973
Brazil	Cephalopods	Cai and Leung 2017	Raw			1.1733	1.1733	1.1733	1.1733	1.1733	1.1733	1.1733	1.1733	1.1733	1.1733	1.1733	1.1733	1.1733	1.1733	1.1733	1.1733	1.1733	1.1733	1.1733	1.1733	1.1733	1.1733	1.1733	1.1733	1.1733	1.1733	1.1733	1.1733	1.1733	1.1733	1.1733	1.1733	1.1733	1.1733	1.1733	1.1733
Brazil	Molluscs, Other	Cai and Leung 2017	Raw			1.0318	1.0318	1.0318	1.0318	1.0318	1.0318	1.0318	1.0318	1.0318	1.0318	1.0318	1.0318	1.0318	1.0318	1.0318	1.0318	1.0318	1.0318	1.0318	1.0318	1.0318	1.0318	1.0318	1.0318	1.0318	1.0318	1.0318	1.0318	1.0318	1.0318	1.0318	1.0318	1.0318	1.0318	1.0318	1.0318
Brazil	Aquatic Animals, Others
Brazil	Aquatic Plants
Mexico	Freshwater Fish	Cai and Leung 2017	Raw			0.4936	0.4936	0.4936	0.4936	0.4936	0.4936	0.4936	0.4936	0.4936	0.4936	0.4936	0.4936	0.4936	0.4936	0.4936	0.4936	0.4936	0.4936	0.4936	0.4936	0.4936	0.4936	0.4936	0.4936	0.4936	0.4936	0.4936	0.4936	0.4936	0.4936	0.4936	0.4936	0.4936	0.4936	0.4936	0.4936
Mexico	Demersal Fish	Cai and Leung 2017	Raw			0.5529	0.5529	0.5529	0.5529	0.5529	0.5529	0.5529	0.5529	0.5529	0.5529	0.5529	0.5529	0.5529	0.5529	0.5529	0.5529	0.5529	0.5529	0.5529	0.5529	0.5529	0.5529	0.5529	0.5529	0.5529	0.5529	0.5529	0.5529	0.5529	0.5529	0.5529	0.5529	0.5529	0.5529	0.5529	0.5529
Mexico	Pelagic Fish	Cai and Leung 2017	Raw			0.5529	0.5529	0.5529	0.5529	0.5529	0.5529	0.5529	0.5529	0.5529	0.5529	0.5529	0.5529	0.5529	0.5529	0.5529	0.5529	0.5529	0.5529	0.5529	0.5529	0.5529	0.5529	0.5529	0.5529	0.5529	0.5529	0.5529	0.5529	0.5529	0.5529	0.5529	0.5529	0.5529	0.5529	0.5529	0.5529
Mexico	Marine Fish, Other	Cai and Leung 2017	Raw			0.5529	0.5529	0.5529	0.5529	0.5529	0.5529	0.5529	0.5529	0.5529	0.5529	0.5529	0.5529	0.5529	0.5529	0.5529	0.5529	0.5529	0.5529	0.5529	0.5529	0.5529	0.5529	0.5529	0.5529	0.5529	0.5529	0.5529	0.5529	0.5529	0.5529	0.5529	0.5529	0.5529	0.5529	0.5529	0.5529
Mexico	Crustaceans	Cai and Leung 2017	Raw			1.3004	1.3004	1.3004	1.3004	1.3004	1.3004	1.3004	1.3004	1.3004	1.3004	1.3004	1.3004	1.3004	1.3004	1.3004	1.3004	1.3004	1.3004	1.3004	1.3004	1.3004	1.3004	1.3004	1.3004	1.3004	1.3004	1.3004	1.3004	1.3004	1.3004	1.3004	1.3004	1.3004	1.3004	1.3004	1.3004
Mexico	Cephalopods	Cai and Leung 2017	Raw			1.4292	1.4292	1.4292	1.4292	1.4292	1.4292	1.4292	1.4292	1.4292	1.4292	1.4292	1.4292	1.4292	1.4292	1.4292	1.4292	1.4292	1.4292	1.4292	1.4292	1.4292	1.4292	1.4292	1.4292	1.4292	1.4292	1.4292	1.4292	1.4292	1.4292	1.4292	1.4292	1.4292	1.4292	1.4292	1.4292
Mexico	Molluscs, Other	Cai and Leung 2017	Raw			1.167	1.167	1.167	1.167	1.167	1.167	1.167	1.167	1.167	1.167	1.167	1.167	1.167	1.167	1.167	1.167	1.167	1.167	1.167	1.167	1.167	1.167	1.167	1.167	1.167	1.167	1.167	1.167	1.167	1.167	1.167	1.167	1.167	1.167	1.167	1.167
Mexico	Aquatic Animals, Others	Muhammad et al 2011				0.506	0.506	0.506	0.506	0.506	0.506	0.506	0.506	0.506	0.506	0.506	0.506	0.506	0.506	0.506	0.506	0.506	0.506	0.506	0.506	0.506	0.506	0.506	0.506	0.506	0.506	0.506	0.506	0.506	0.506	0.506	0.506	0.506	0.506	0.506	0.506
Mexico	Aquatic Plants
Peru	Freshwater Fish	Cai and Leung 2017				0.3905	0.3905	0.3905	0.3905	0.3905	0.3905	0.3905	0.3905	0.3905	0.3905	0.3905	0.3905	0.3905	0.3905	0.3905	0.3905	0.3905	0.3905	0.3905	0.3905	0.3905	0.3905	0.3905	0.3905	0.3905	0.3905	0.3905	0.3905	0.3905	0.3905	0.3905	0.3905	0.3905	0.3905	0.3905	0.3905
Peru	Demersal Fish	Cai and Leung 2017				0.5309	0.5309	0.5309	0.5309	0.5309	0.5309	0.5309	0.5309	0.5309	0.5309	0.5309	0.5309	0.5309	0.5309	0.5309	0.5309	0.5309	0.5309	0.5309	0.5309	0.5309	0.5309	0.5309	0.5309	0.5309	0.5309	0.5309	0.5309	0.5309	0.5309	0.5309	0.5309	0.5309	0.5309	0.5309	0.5309
Peru	Pelagic Fish	Cai and Leung 2017				0.5309	0.5309	0.5309	0.5309	0.5309	0.5309	0.5309	0.5309	0.5309	0.5309	0.5309	0.5309	0.5309	0.5309	0.5309	0.5309	0.5309	0.5309	0.5309	0.5309	0.5309	0.5309	0.5309	0.5309	0.5309	0.5309	0.5309	0.5309	0.5309	0.5309	0.5309	0.5309	0.5309	0.5309	0.5309	0.5309
Peru	Marine Fish, Other	Cai and Leung 2017				0.5309	0.5309	0.5309	0.5309	0.5309	0.5309	0.5309	0.5309	0.5309	0.5309	0.5309	0.5309	0.5309	0.5309	0.5309	0.5309	0.5309	0.5309	0.5309	0.5309	0.5309	0.5309	0.5309	0.5309	0.5309	0.5309	0.5309	0.5309	0.5309	0.5309	0.5309	0.5309	0.5309	0.5309	0.5309	0.5309
Peru	Crustaceans	Cai and Leung 2017				1.1819	1.1819	1.1819	1.1819	1.1819	1.1819	1.1819	1.1819	1.1819	1.1819	1.1819	1.1819	1.1819	1.1819	1.1819	1.1819	1.1819	1.1819	1.1819	1.1819	1.1819	1.1819	1.1819	1.1819	1.1819	1.1819	1.1819	1.1819	1.1819	1.1819	1.1819	1.1819	1.1819	1.1819	1.1819	1.1819
Peru	Cephalopods	Cai and Leung 2017				1.2684	1.2684	1.2684	1.2684	1.2684	1.2684	1.2684	1.2684	1.2684	1.2684	1.2684	1.2684	1.2684	1.2684	1.2684	1.2684	1.2684	1.2684	1.2684	1.2684	1.2684	1.2684	1.2684	1.2684	1.2684	1.2684	1.2684	1.2684	1.2684	1.2684	1.2684	1.2684	1.2684	1.2684	1.2684	1.2684
Peru	Molluscs, Other	Cai and Leung 2017				1.0792	1.0792	1.0792	1.0792	1.0792	1.0792	1.0792	1.0792	1.0792	1.0792	1.0792	1.0792	1.0792	1.0792	1.0792	1.0792	1.0792	1.0792	1.0792	1.0792	1.0792	1.0792	1.0792	1.0792	1.0792	1.0792	1.0792	1.0792	1.0792	1.0792	1.0792	1.0792	1.0792	1.0792	1.0792	1.0792
Peru	Aquatic Animals, Others	Muhammad et al 2011				0.579	0.579	0.579	0.579	0.579	0.579	0.579	0.579	0.579	0.579	0.579	0.579	0.579	0.579	0.579	0.579	0.579	0.579	0.579	0.579	0.579	0.579	0.579	0.579	0.579	0.579	0.579	0.579	0.579	0.579	0.579	0.579	0.579	0.579	0.579	0.579
Peru	Aquatic plants
France	Freshwater Fish	Cai and Leung 2017				0.4878	0.4878	0.4878	0.4878	0.4878	0.4878	0.4878	0.4878	0.4878	0.4878	0.4878	0.4878	0.4878	0.4878	0.4878	0.4878	0.4878	0.4878	0.4878	0.4878	0.4878	0.4878	0.4878	0.4878	0.4878	0.4878	0.4878	0.4878	0.4878	0.4878	0.4878	0.4878	0.4878	0.4878	0.4878	0.4878
France	Demersal Fish	Cai and Leung 2018				0.604	0.604	0.604	0.604	0.604	0.604	0.604	0.604	0.604	0.604	0.604	0.604	0.604	0.604	0.604	0.604	0.604	0.604	0.604	0.604	0.604	0.604	0.604	0.604	0.604	0.604	0.604	0.604	0.604	0.604	0.604	0.604	0.604	0.604	0.604	0.604
France	Pelagic Fish	Cai and Leung 2019				0.604	0.604	0.604	0.604	0.604	0.604	0.604	0.604	0.604	0.604	0.604	0.604	0.604	0.604	0.604	0.604	0.604	0.604	0.604	0.604	0.604	0.604	0.604	0.604	0.604	0.604	0.604	0.604	0.604	0.604	0.604	0.604	0.604	0.604	0.604	0.604
France	Marine Fish, Other	Cai and Leung 2020				0.604	0.604	0.604	0.604	0.604	0.604	0.604	0.604	0.604	0.604	0.604	0.604	0.604	0.604	0.604	0.604	0.604	0.604	0.604	0.604	0.604	0.604	0.604	0.604	0.604	0.604	0.604	0.604	0.604	0.604	0.604	0.604	0.604	0.604	0.604	0.604
France	Crustaceans	Cai and Leung 2021				1.2666	1.2666	1.2666	1.2666	1.2666	1.2666	1.2666	1.2666	1.2666	1.2666	1.2666	1.2666	1.2666	1.2666	1.2666	1.2666	1.2666	1.2666	1.2666	1.2666	1.2666	1.2666	1.2666	1.2666	1.2666	1.2666	1.2666	1.2666	1.2666	1.2666	1.2666	1.2666	1.2666	1.2666	1.2666	1.2666
France	Cephalopods	Cai and Leung 2022				1.3132	1.3132	1.3132	1.3132	1.3132	1.3132	1.3132	1.3132	1.3132	1.3132	1.3132	1.3132	1.3132	1.3132	1.3132	1.3132	1.3132	1.3132	1.3132	1.3132	1.3132	1.3132	1.3132	1.3132	1.3132	1.3132	1.3132	1.3132	1.3132	1.3132	1.3132	1.3132	1.3132	1.3132	1.3132	1.3132
France	Molluscs, Other	Cai and Leung 2023				1.2948	1.2948	1.2948	1.2948	1.2948	1.2948	1.2948	1.2948	1.2948	1.2948	1.2948	1.2948	1.2948	1.2948	1.2948	1.2948	1.2948	1.2948	1.2948	1.2948	1.2948	1.2948	1.2948	1.2948	1.2948	1.2948	1.2948	1.2948	1.2948	1.2948	1.2948	1.2948	1.2948	1.2948	1.2948	1.2948
France	Aquatic Animals, Others	Muhammad et al 2011				0.372	0.372	0.372	0.372	0.372	0.372	0.372	0.372	0.372	0.372	0.372	0.372	0.372	0.372	0.372	0.372	0.372	0.372	0.372	0.372	0.372	0.372	0.372	0.372	0.372	0.372	0.372	0.372	0.372	0.372	0.372	0.372	0.372	0.372	0.372	0.372

## Sheet: IN - GDP PPP percap decimal
Country	Subject Descriptor	2015	2016	2017	2018	2019	2020	2021	2022	2023	2024	2025	2026	2027	2028	2029	2030	2031	2032	2033	2034	2035	2036	2037	2038	2039	2040	2041	2042	2043	2044	2045	2046	2047	2048	2049	2050
China	Gross domestic product per capita, constant prices	#REF!	#REF!	#REF!	#REF!	#REF!	#REF!	#REF!	#REF!	#REF!	#REF!	#REF!	#REF!	#REF!	#REF!	#REF!	#REF!	#REF!	#REF!	#REF!	#REF!	#REF!	#REF!	#REF!	#REF!	#REF!	#REF!	#REF!	#REF!	#REF!	#REF!	#REF!	#REF!	#REF!	#REF!	#REF!	#REF!
Ghana	Gross domestic product per capita, constant prices	#REF!	#REF!	#REF!	#REF!	#REF!	#REF!	#REF!	#REF!	#REF!	#REF!	#REF!	#REF!	#REF!	#REF!	#REF!	#REF!	#REF!	#REF!	#REF!	#REF!	#REF!	#REF!	#REF!	#REF!	#REF!	#REF!	#REF!	#REF!	#REF!	#REF!	#REF!	#REF!	#REF!	#REF!	#REF!	#REF!
India	Gross domestic product per capita, constant prices	#REF!	#REF!	#REF!	#REF!	#REF!	#REF!	#REF!	#REF!	#REF!	#REF!	#REF!	#REF!	#REF!	#REF!	#REF!	#REF!	#REF!	#REF!	#REF!	#REF!	#REF!	#REF!	#REF!	#REF!	#REF!	#REF!	#REF!	#REF!	#REF!	#REF!	#REF!	#REF!	#REF!	#REF!	#REF!	#REF!
Nigeria	Gross domestic product per capita, constant prices	#REF!	#REF!	#REF!	#REF!	#REF!	#REF!	#REF!	#REF!	#REF!	#REF!	#REF!	#REF!	#REF!	#REF!	#REF!	#REF!	#REF!	#REF!	#REF!	#REF!	#REF!	#REF!	#REF!	#REF!	#REF!	#REF!	#REF!	#REF!	#REF!	#REF!	#REF!	#REF!	#REF!	#REF!	#REF!	#REF!
Spain	Gross domestic product per capita, constant prices	#REF!	#REF!	#REF!	#REF!	#REF!	#REF!	#REF!	#REF!	#REF!	#REF!	#REF!	#REF!	#REF!	#REF!	#REF!	#REF!	#REF!	#REF!	#REF!	#REF!	#REF!	#REF!	#REF!	#REF!	#REF!	#REF!	#REF!	#REF!	#REF!	#REF!	#REF!	#REF!	#REF!	#REF!	#REF!	#REF!
United States	Gross domestic product per capita, constant prices	#REF!	#REF!	#REF!	#REF!	#REF!	#REF!	#REF!	#REF!	#REF!	#REF!	#REF!	#REF!	#REF!	#REF!	#REF!	#REF!	#REF!	#REF!	#REF!	#REF!	#REF!	#REF!	#REF!	#REF!	#REF!	#REF!	#REF!	#REF!	#REF!	#REF!	#REF!	#REF!	#REF!	#REF!	#REF!	#REF!
Brazil	Gross domestic product per capita, constant prices	#REF!	#REF!	#REF!	#REF!	#REF!	#REF!	#REF!	#REF!	#REF!	#REF!	#REF!	#REF!	#REF!	#REF!	#REF!	#REF!	#REF!	#REF!	#REF!	#REF!	#REF!	#REF!	#REF!	#REF!	#REF!	#REF!	#REF!	#REF!	#REF!	#REF!	#REF!	#REF!	#REF!	#REF!	#REF!	#REF!
Mexico	Gross domestic product per capita, constant prices	#REF!	#REF!	#REF!	#REF!	#REF!	#REF!	#REF!	#REF!	#REF!	#REF!	#REF!	#REF!	#REF!	#REF!	#REF!	#REF!	#REF!	#REF!	#REF!	#REF!	#REF!	#REF!	#REF!	#REF!	#REF!	#REF!	#REF!	#REF!	#REF!	#REF!	#REF!	#REF!	#REF!	#REF!	#REF!	#REF!
Peru	Gross domestic product per capita, constant prices	0.02155	0.02937	0.01389	0.02882	-0.00919	-0.05479	0.04205	0.0299456	0.0291963	0.0280439	0.0175	0.0175	0.0175	0.0175	0.0175	0.0175	0.0175	0.0175	0.0175	0.0175	0.0175	0.0175	0.0175	0.0175	0.0175	0.0175	0.0175	0.0175	0.0175	0.0175	0.0175	0.0175	0.0175	0.0175	0.0175	0.0175
France	Gross domestic product per capita, constant prices	0.00684	0.00832	0.01991	0.0157	0.01179	-0.07424	0.04186	0.0111121	0.0110661	0.011484	0.013	0.013	0.013	0.013	0.013	0.013	0.016	0.016	0.016	0.016	0.016	0.016	0.016	0.016	0.016	0.016	0.016	0.016	0.016	0.016	0.016	0.016	0.016	0.016	0.016	0.016

## Sheet: IN - Pop Change decimal
Country Name	Indicator Name	2015	2016	2017	2018	2019	2020	2021	2022	2023	2024	2025	2026	2027	2028	2029	2030	2031	2032	2033	2034	2035	2036	2037	2038	2039	2040	2041	2042	2043	2044	2045	2046	2047	2048	2049	2050
China	Change total	NA	0.00542947	0.00560687	0.0045694	0.0035793	0.00354293	0.00317538	0.00278014	0.00239399	0.00202982	0.00168985	0.00137144	0.00107131	0.000780664	0.000490782	0.000197199	-0.000102439	-0.000402781	-0.000692866	-0.000960288	-0.00120169	-0.00141645	-0.00161586	-0.00180772	-0.00200129	-0.00220377	-0.00241608	-0.00263557	-0.0028653	-0.00311055	-0.00337166	-0.00364324	-0.00391625	-0.00418073	-0.00442654	-0.00480734
Ghana	Change total	NA	0.0227203	0.0224537	0.0221705	0.0218613	0.0215381	0.0212081	0.0208937	0.0206205	0.0202946	0.0200095	0.0197041	0.0194374	0.0191507	0.0188731	0.0186043	0.0183702	0.0180907	0.0178458	0.017583	0.017353	0.0170812	0.0168657	0.0166094	0.016384	0.0161652	0.015908	0.0157028	0.01546	0.0152246	0.0149963	0.0147335	0.0144992	0.014272	0.0140119	0.0137793
India	Change total	NA	0.0109584	0.0106826	0.0104272	0.0102028	0.00994297	0.00971374	0.00948968	0.009259	0.00901627	0.00876537	0.00850996	0.00825494	0.00799271	0.00772475	0.00744913	0.00717258	0.00689039	0.00659207	0.00627397	0.0059435	0.0056091	0.00528085	0.00495833	0.00464435	0.00434037	0.00403845	0.00374392	0.00346518	0.00320487	0.0029607	0.00272427	0.00249287	0.00226999	0.00205845	0.00185314
Nigeria	Change total	NA	0.0266253	0.0264197	0.0262029	0.0259802	0.0257579	0.0255215	0.0252884	0.0250753	0.024894	0.0247241	0.0245561	0.0243817	0.0242056	0.0240203	0.0238345	0.0236447	0.0234514	0.0232443	0.0230356	0.0228151	0.0225909	0.022357	0.0221178	0.0218644	0.0216077	0.0213422	0.0210747	0.0207942	0.0205019	0.0201991	0.0198924	0.0195904	0.0192984	0.019021	0.0187573
Spain	Change total	NA	0.000844658	0.00234863	0.00438944	0.0059624	4.65197e-06	-0.000552287	-0.000935155	-0.00125513	-0.00142711	-0.00149314	-0.0015381	-0.00164745	-0.00173589	-0.00186771	-0.00197875	-0.00211198	-0.00220283	-0.00227263	-0.00234289	-0.00241362	-0.00252845	-0.00262226	-0.0027168	-0.00287798	-0.00299645	-0.00316015	-0.00332535	-0.00351439	-0.00370536	-0.00392078	-0.00411615	-0.00433644	-0.00458216	-0.00480835	-0.00522086
United States	Change total	NA	0.00719244	0.00633003	0.00523704	0.00475078	0.00578686	0.00570063	0.00561109	0.00551988	0.00544788	0.00539762	0.00534507	0.00526976	0.00518382	0.00509908	0.00502993	0.00496168	0.00487147	0.00474834	0.00459855	0.00443384	0.00426563	0.00410788	0.00396036	0.00382008	0.0036924	0.00357708	0.00347119	0.00337727	0.00329516	0.00323281	0.00319535	0.00316631	0.00314826	0.00313838	0.00305115
Brazil	Change total	NA	0.0082715	0.00810413	0.00786928	0.0075438	0.00715222	0.00674636	0.00636002	0.00598085	0.00563603	0.00531527	0.00499495	0.00467029	0.00435917	0.00406111	0.00378012	0.00350231	0.0032319	0.00295968	0.0026855	0.00241797	0.00214804	0.00189307	0.00163961	0.00139182	0.00115387	0.000916794	0.000689147	0.000466379	0.000257043	5.22664e-05	-0.000152436	-0.000344122	-0.000544684	-0.000741173	-0.000942425
Mexico	Change total	NA	0.0121052	0.0117077	0.0113279	0.0109734	0.0106405	0.0103077	0.00998756	0.00966077	0.00933496	0.00902487	0.00870761	0.00840527	0.00810993	0.00785006	0.00759581	0.00735399	0.00711004	0.00684994	0.00656706	0.00628258	0.0059895	0.0057015	0.00542505	0.00515972	0.00489838	0.00464079	0.00439337	0.00413592	0.00389482	0.00364995	0.00341429	0.00318104	0.00294353	0.00270813	0.00247467
Peru	Change total	NA	0.0149421	0.0167582	0.0173309	0.0162929	0.0141969	0.0117372	0.0097425	0.00837193	0.00794913	0.00820773	0.00863343	0.00876059	0.00879841	0.00863699	0.0082832	0.00793761	0.00768235	0.00743251	0.00716068	0.00689432	0.00663314	0.00637687	0.00612525	0.00590427	0.00571309	0.00552501	0.00533987	0.00513189	0.00492699	0.00472501	0.0045258	0.00435439	0.00410997	0.00394339	0.00370416
France	Change total	NA	0.00264217	0.00210231	0.00151849	0.00140333	0.00217884	0.00244026	0.00255307	0.00250215	0.00234822	0.00215117	0.00191131	0.0017169	0.00152352	0.00136031	0.00125621	0.00113792	0.0010492	0.000960755	0.000887118	0.000799151	0.00074044	0.000696369	0.000637894	0.000579534	0.000506798	0.000434179	0.000347192	0.000245842	0.000159035	4.33664e-05	-4.33645e-05	-0.000144555	-0.000245778	-0.000332605	-0.000520773

## Sheet: IN - Pop Total to 2050
Country	Unit	2015	2016	2017	2018	2019	2020	2021	2022	2023	2024	2025	2026	2027	2028	2029	2030	2031	2032	2033	2034	2035	2036	2037	2038	2039	2040	2041	2042	2043	2044	2045	2046	2047	2048	2049	2050
China	Population, total	1371220000	1378665000	1386395000	1392730000	1397715000	1402667000	1407121000	1411033000	1414411000	1417282000	1419677000	1421624000	1423147000	1424258000	1424957000	1425238000	1425092000	1424518000	1423531000	1422164000	1420455000	1418443000	1416151000	1413591000	1410762000	1407653000	1404252000	1400551000	1396538000	1392194000	1387500000	1382445000	1377031000	1371274000	1365204000	1358641000
Ghana	Population, total	27849205	28481946	29121471	29767108	30417856	31073000	31732000	32395000	33063000	33734000	34409000	35087000	35769000	36454000	37142000	37833000	38528000	39225000	39925000	40627000	41332000	42038000	42747000	43457000	44169000	44883000	45597000	46313000	47029000	47745000	48461000	49175000	49888000	50600000	51309000	52016000
India	Population, total	1310152403	1324509589	1338658835	1352617328	1366417754	1380004000	1393409000	1406632000	1419656000	1432456000	1445012000	1457309000	1469339000	1481083000	1492524000	1503642000	1514427000	1524862000	1534914000	1544544000	1553724000	1562439000	1570690000	1578478000	1585809000	1592692000	1599124000	1605111000	1610673000	1615835000	1620619000	1625034000	1629085000	1632783000	1636144000	1639176000
Nigeria	Population, total	181137448	185960289	190873311	195874740	200963599	206140000	211401000	216747000	222182000	227713000	233343000	239073000	244902000	250830000	256855000	262977000	269195000	275508000	281912000	288406000	294986000	301650000	308394000	315215000	322107000	329067000	336090000	343173000	350309000	357491000	364712000	371967000	379254000	386573000	393926000	401315000
Spain	Population, total	46444832	46484062	46593236	46797754	47076781	47077000	47051000	47007000	46948000	46881000	46811000	46739000	46662000	46581000	46494000	46402000	46304000	46202000	46097000	45989000	45878000	45762000	45642000	45518000	45387000	45251000	45108000	44958000	44800000	44634000	44459000	44276000	44084000	43882000	43671000	43443000
United States	Population, total	320635163	322941311	324985539	326687501	328239523	330139000	332021000	333884000	335727000	337556000	339378000	341192000	342990000	344768000	346526000	348269000	349997000	351702000	353372000	354997000	356571000	358092000	359563000	360987000	362366000	363704000	365005000	366272000	367509000	368720000	369912000	371094000	372269000	373441000	374613000	375756000
Brazil	Population, total	204471769	206163058	207833831	209469333	211049527	212559000	213993000	215354000	216642000	217863000	219021000	220115000	221143000	222107000	223009000	223852000	224636000	225362000	226029000	226636000	227184000	227672000	228103000	228477000	228795000	229059000	229269000	229427000	229534000	229593000	229605000	229570000	229491000	229366000	229196000	228980000
Mexico	Population, total	121858258	123333376	124777324	126190788	127575529	128933000	130262000	131563000	132834000	134074000	135284000	136462000	137609000	138725000	139814000	140876000	141912000	142921000	143900000	144845000	145755000	146628000	147464000	148264000	149029000	149759000	150454000	151115000	151740000	152331000	152887000	153409000	153897000	154350000	154768000	155151000
Peru	Population, total	30470734	30926032	31444297	31989256	32510453	32972000	33359000	33684000	33966000	34236000	34517000	34815000	35120000	35429000	35735000	36031000	36317000	36596000	36868000	37132000	37388000	37636000	37876000	38108000	38333000	38552000	38765000	38972000	39172000	39365000	39551000	39730000	39903000	40067000	40225000	40374000
France	Population, total	66548272	66724104	66864379	66965912	67059887	67206000	67370000	67542000	67711000	67870000	68016000	68146000	68263000	68367000	68460000	68546000	68624000	68696000	68762000	68823000	68878000	68929000	68977000	69021000	69061000	69096000	69126000	69150000	69167000	69178000	69181000	69178000	69168000	69151000	69128000	69092000
